# Supplementary material for: Persistent enrichment of multidrug-resistant Klebsiella in oral and nasal communities during long-term starvation
Source: Microbiome. 2024 Jul 20;12:132. doi: 10.1186/s40168-024-01854-5 (PMC11264962; doi:10.1186/s40168-024-01854-5)
Supplement: Supplementary file 2 — Additional file 1: Table S1. Relative abundances of genera identified in raw communities. Table S2. Relative abundances of genera identified in SHI-Media communities. Table S3. Relative abundances of genera found in day-30 communities. Table S4. Nares raw and day-30 community composition comparative analysis. Table S5. Saliva raw and day-30 community composition comparative analysis. Table S6. Relative abundances of species identified in Raw communities. Table S7. Relative abundances of species identified in SHI-Media communities. Table S8. Relative abundances of species found in day-30 communities. Table S9. Summary list of all isolated and identified bacteria from starvation at day 30. Identified by amplified short 16S sequence. Table S10. Relative abundances of genera identified in SHI-Media communities spiked with Klebsiella. Table S11. Relative abundances of genera identified in day-30 starved SHI-Media communities spiked with Klebsiella. Table S12. Relative abundances of genera identified in Day-30 Nutrition Rich SHI-Media communities spiked with Klebsiella. Table S13. AMR Finder results from Klebsiella isolates and previously sequenced Klebsiella genomes. Table S14. All functions (gene clusters) used to generate pangenome and dendrogram (Figure 5B). Table S15. Demographic characteristics of Study Population. [file 40168_2024_1854_MOESM1_ESM.xlsx]

## Sheet: Table of Contents
Table of Contents	Description
Table S1	Relative abundances of genera identified in Raw communities
Table S2	Relative abundances of genera identified in SHI-Media communities
Table S3	Relative abundances of genera found in Day-30 communities
Table S4	Nares Raw and Day-30 Community Composition Comparative Analysis
Table S5	Saliva Raw and Day-30 Community Composition Comparative Analysis
Table S6	Relative abundances of species identified in Raw communities
Table S7	Relative abundances of species identified in SHI-Media communities
Table S8	Relative abundances of species found in Day-30 communities
Table S9	Summary list of all isolated and identified bacteria from starvation at day 30. Identified by amplified short 16S sequence.
Table S10	Relative abundances of genera identified in SHI-Media communities spiked with Klebsiella
Table S11	Relative abundances of genera identified in Day-30 Starved SHI-Media communities spiked with Klebsiella
Table S12	Relative abundances of genera identified in Day-30 Nutrition Rich SHI-Media communities spiked with Klebsiella
Table S13	AMR Finder results from Klebsiella isolates and previously sequenced Klebsiella genomes
Table S14	All functions (gene clusters) used to generate pangenome and dendrogram (Figure 5B)
Table S15	Demographic characteristics of Study Population

## Sheet: Table S1 Raw Genera Level Abund
Community Name	Abiotrophia	Absconditabacteria_(SR1)_[G-1]	Acidovorax	Acinetobacter	Actinomyces	Aerococcus	Aggregatibacter	Alloprevotella	Alloscardovia	Anaerococcus	Arachnia	Bacillus	Bacteroidales_[G-2]	Bacteroidetes_[G-3]	Bacteroidetes_[G-5]	Bifidobacterium	Bosea	Brevundimonas	Butyrivibrio	Campylobacter	Capnocytophaga	Cardiobacterium	Catonella	Cloacibacterium	Corynebacterium	Cronobacter	Cryptobacterium	Cutibacterium	Dermabacter	Desulfovibrio	Dialister	Dietzia	Dolosigranulum	Eggerthia	Eikenella	Enterobacter	Enterococcus	Escherichia	Filifactor	Finegoldia	Fretibacterium	Fusobacterium	Gemella	Gracilibacteria_(GN02)_[G-1]	Gracilibacteria_(GN02)_[G-2]	Granulicatella	Haemophilus	Janibacter	Jonquetella
Nares_1_Raw_community	0	0	0	0	0	0	0	0	0	0	0	0	0	0	0	0	0	0	0	0	0	0	0	0	62.2629	0	0	2.40543	0	0	0	0	0	0	0	0	0	0	0	0	0	0	0	0	0	0	0	0	0
Nares_2_Raw_community	0	0	0	0.0490933	0	0	0	0	0	1.01869	0	0	0	0	0	0	0	0	0	0	0	0	0	0	27.391	0	0	2.35648	0	0	0	0	61.8637	0	0	0	0	0	0	0	0	0	0	0	0	0.03682	0.438771	0	0
Nares_3_Raw_community	0	0	0	0	0	0	0	0	0	11.0813	0	0	0	0	0	0	0	0	0	0.650215	0	0	0	0	23.8646	0	0	2.87701	0	0	0.0401677	0	2.58077	0	0	0	0.0928878	0	0	4.49376	0	0	0	0	0	0	0.0351467	0	0
Nares_4_Raw_community	0	0	0	0.0890604	0.10143	0	0	0	0	0	0	0.0519519	0	0	0	0	0	0	0	0	0	0	0	0	21.9732	0	0	36.8116	0	0	0.0470041	0	0	0	0	0	0.0692692	0	0.0420563	0	0	0.131117	0.0766909	0	0	0.0395824	0	0	0
Nares_5_Raw_community	0	0	0	0	0	0	0	0	0	0	0	0	0	0	0	0	0	0	0	0	0	0	0	0	59.5499	0	0	6.1846	0	0	0	0	0	0	0	0	0	0	0	0	0	0	0	0	0	0	0	0	0
Nares_6_Raw_community	0.0817046	0	0	0.141908	0	0	0	0.0559032	0	1.91791	0	0.0258015	0	0	0	0	0	0.070954	0	0	0	0	0	0	26.7153	0	0	3.26173	0	0	0	0	0	0	0	0	19.9531	0	0	0.0731041	0	24.3394	0	0	0	0	0.0602034	0	0
Nares_7_Raw_community	0.0903424	0	0.26651	0.0271027	0	0.955371	0	0	0	0.402024	0	0	0	0	0	0	0.0632397	0.336525	0	0	0	0	0	0	36.4464	0	0	4.92366	0	0	0	0	4.55777	0	0	0	0	0	0	1.14509	0	0	0.0677568	0	0	0	0.0338784	0	0
Nares_8_Raw_community	0	0	0	0	0	0	0	0	0	2.56168	0	0	0	0	0	0	0	0	0	0.109526	0	0	0	0	11.1716	0	0	6.35857	0	0	0	0	7.11004	0	0	0	0	0.158204	0	1.45122	0	0.0395509	0	0	0	0	1.49685	0	0
Nares_9_Raw_community	0	0	0	0	0	0	0	0	0	9.17113	0	0	0	0	0	0	0	0	0	0	0	0	0	0	60.5134	0	0	3.26046	0	0	0	0	0	0	0	0	0.472739	0	0	4.46093	0	0	0	0	0	0	0	0	0
Nares_10_Raw_community	0.121874	0	0	0.0341247	0.168186	0	0.060937	0.107249	0	0.104812	0	0	0	0	0	0	0	0	0	0.0463121	0.0316872	0	0	0.0901867	28.6062	0	0	4.47521	0	0	0	0	0	0	0	0	4.39721	0	0	0	0	0.112124	0.57037	0	0	0.392434	1.78911	0	0
Nares_11_Raw_community	1.14287	0.0472506	0	0	0.442974	0	0.451834	0.640836	0	0	0.035438	0	0	0	0	0	0	0	0	0.510897	0.315988	0	0.0472506	0.673321	0.0856417	0	0	0.141752	0	0	0	0	0	0	0	0	0	0	0.0679227	0	0	1.09562	7.12598	0	0	3.88341	13.4428	0	0
Nares_12_Raw_community	0.00220305	0	0	0.00861192	0.0973347	0	0	0	0	0.0226313	0	0.0124172	0	0	0	0	0	0	0	0.00801109	0.0142197	0.00480665	0	0	67.6276	0	0	1.56096	0.00580804	0	0	0	0	0	0	0	0	0.026036	0	0.00360499	0	0.0196272	0.0110152	0	0	0.0218302	0.0536743	0	0
Nares_13_Raw_community	0	0	0	0	0	0	0	0	0	0	0	0	0	0	0	0	0	0	0	0	0	0	0	0	11.9415	0	0	13.969	0	0	0	0	0	0	0	0	2.08405	0	0	0	0	56.9673	0.0737282	0	0	0	0.0368641	0	0
Nares_14_Raw_community	0	0	0	0.0476725	0.0616938	0	0	0	0	1.01795	0	0	0	0	0	0	0	0	0	0	0	0	0	0	47.2238	0	0	13.1436	0	0	0	0	0	0	0	0	0	0	0	0.479529	0	0.0336511	0	0	0	0.0476725	0	0	0
Nares_15_Raw_community	0	0	0	0	0	0	0	0	0	0	0	0	0	0	0	0	0	0	0	0	0	0	0	0	56.2399	0	0	6.53746	0	0	0	0	0	0	0	0	0	0	0	0	0	0	0	0	0	0	0	0	0
Nares_16_Raw_community	0	0	0	0	0.0683751	0	0	0	0	5.28866	0	0	0	0	0	0	0	0	0	0	0	0	0	0	20.8811	0	0	2.64582	0	0	0.169451	0	2.58042	0	0	0	0	0	0	5.82377	0	0	0.0624294	0	0	0.0951305	0.0505381	0	0
Nares_17_Raw_community	0	0	0	0	0	0	0	0	0	1.32344	0	0	0	0	0	0	0	0	0	0	0	0	0	0	79.3138	0	0	0.605085	0	0	0	0	0	0	0	0	0	0	0	0	0	0	0	0	0	0	0	0.307014	0
Nares_18_Raw_community	0	0	0	0	0	0	0	0	0	4.49779	0	0.0623188	0	0	0	0	0	0	0	0	0	0	0	0	64.1044	0	0	6.75753	0	0	0	0	0	0	0	0	0	0	0	2.73119	0	0	0	0	0	0	0	0	0
Nares_19_Raw_community	0	0	0	0	0	0	0	0	0	8.96627	0	0	0	0	0	0	0	0	0	0	0	0	0	0	10.3059	0.215441	0	6.93721	0	0	0	0	0	0	0	0	0	0	0	0	0	0	0	0	0	0	0	0	0
Nares_20_Raw_community	0.200149	0	0	0	0.27079	0	0	0.0863388	0	5.88281	0	0	0	0	0	0	0	0.0863388	0	0	0	0	0	0	28.7234	0	0	6.27134	0	0	0	0	0	0	0	0	0	0	0	0.223696	0	0.0745654	0.317884	0	0	0.415996	0.364978	0	0
Nares_21_Raw_community	0	0	0	0	0	0	0	0	0	8.07946	0	0	0	0	0	0	0	0	0	0	0	0	0	0	39.6301	0	0	1.70484	0.0667111	0	0	0	0	0	0	0	0	0	0	0	0	0	0	0	0	0	0	0	0
Nares_22_Raw_community	0	0	0	0	0	0	0	0	0	0.391777	0	0	0	0	0	0	0	0	0	0	0	0	0	0	15.6226	0	0	0.403894	0	0	0	0	81.8288	0	0	0	0	0	0	0	0	0	0	0	0	0	0	0	0
Nares_23_Raw_community	0	0	0	0	0.0549278	0	0	0	0	0.808223	0	0.0863151	0	0	0	0	0	0.0627746	0	0	0	0	0	0	5.48101	0	0	3.73901	0	0	0	0	0	0	0	0	2.81309	0	0	0.64344	0	0.282486	0	0	0	0	0.0745449	0	0
Nares_24_Raw_community	0	0	0	0	0	0	0	0	0	3.51201	0	0	0	0	0	0	0	0	0	0	0	0	0	0	4.2112	0	0	14.695	0	0	0	0	0	0	0	0	0	0	0	1.01262	0	0	0	0	0	0	0	0	0
Nares_25_Raw_community	0	0	0	0.0429154	0.0500679	0	0	0	0	9.78828	0	0	0	0	0	0	0	0	0	0	0	0	0	0	21.2252	0	0	8.76904	0	0	0	0	0	0	0	0	0	0	0	0	0	0	0	0	0	0	0.0643731	0	0
Nares_26_Raw_community	0	0	0	0	0.0584362	0	0	0	0	2.67248	0	0	0	0	0	0	0	0	0	0	0	0	0	0	39.6548	0	0	7.31232	0	0	0	0	17.7412	0	0	0	0	0	0	0	0	0	0	0	0	0.101289	0.0428532	0	0
Nares_27_Raw_community	0	0	0	0	0.937834	0	0	0	0	0.459024	0	0	0	0	0	0	0	0	0	0	0.0949705	0	0	0	24.17	0	0	10.3518	0	0	0	0	0	0	0	0	0.700408	0	0	0	0	0.712279	0	0	0	0.193898	0.0435282	0	0
Nares_28_Raw_community	0	0	0	0	0	0	0	0	0	1.48953	0	0	0	0	0	0	0	0	0	0	0	0	0	0	19.5518	0	0	3.09236	0	0	0	0	0	0	0	0	0	0	0	0	0	0	0	0	0	0	0	0	0
Nares_29_Raw_community	0	0	0	0	0	0	0	0	0	5.09237	0	0	0	0	0	0	0	0	0	0.411535	0	0	0	0	19.1378	0	0	4.06206	0	0	0.257579	0	0.310872	0	0	0.0414495	0.0799384	0	0	2.36559	0	0	0	0	0	0	0	0	0
Nares_30_Raw_community	0	0	0	0.216887	0	0	0	0	0	0	0	0.146628	0	0	0	0	0	0.100806	0	0	0	0	0	0	9.39638	0	0	50.8859	0	0	0	0	0	0	0	0	0	0	0	0	0	0	0	0	0	0	0	0	0
Saliva_1_Raw_community	0.195718	1.691	0	0	0	0	0	3.29589	0	0	0	0	0	0	0	0	0	0	0	0.407093	1.18605	0.054801	0.387521	0	0	0	0	0	0	0	0	0	0	0	0	0	0	0	0	0	0	5.51141	4.47802	0.156574	0	4.98689	8.68595	0	0
Saliva_2_Raw_community	0	0.402074	0	0	0.261877	0	0.235425	0.798857	0	0	0	0	0	0	0	0	0	0	0	0.158713	0.745953	0	0.219553	0	0.0740662	0	0	0	0	0	0.0608401	0	0	0	0	0	0	0	0	0	0	2.63464	3.10549	0	0	3.07375	13.3795	0	0
Saliva_3_Raw_community	0.22374	0.0500471	0	0	1.32183	0	0.0677108	0.571126	0	0	0.0677108	0	0	0	0	0	0	0	0	0.423928	0.294395	0.0441592	0.412153	0	0	0	0	0	0	0	0.12659	0	0	0	0	0	0	0	0.0500471	0	0.0412153	3.08526	2.54651	0	0	5.02826	12.5648	0	0
Saliva_4_Raw_community	0.114408	5.13133	0	0	0.0462501	0	0	0.345659	0	0	0	0	0	0	0	0	0	0	0.163092	0.299408	1.31934	0.0778949	0.258027	0	0	0	0	0	0	0	0	0	0	0	0	0	0	0	0	0	0	5.89324	1.38994	0	0.160658	2.67277	13.4977	0	0
Saliva_5_Raw_community	2.93871	0.0376386	0	0	2.07591	0	1.1668	0.434292	0	0	0	0	0.0492197	0	0	0	0	0	0	0.341643	2.54495	0.191088	0.0955442	0	0.254784	0	0	0	0	0	0.121602	0	0	0	0.052115	0	0	0	0	0	0	1.76322	7.9678	0	0	5.40838	11.4508	0	0
Saliva_6_Raw_community	0.110988	0.729829	0	0	1.42602	0	0	2.53927	0	0	0	0	0	0	0	0	0	0	0.0672653	0.460767	1.30831	0.0470857	0.258972	0	0	0	0	0	0	0	0	0	0	0	0	0	0	0	0.15471	0	0	4.24108	2.0415	0	0	1.96415	7.79269	0	0
Saliva_7_Raw_community	0.042156	0.340259	0	0	1.36706	0	0	0.984643	0	0	0	0	0	0	0	0	0	0	0	0.319181	0.951521	0	0.0752785	0	0.0391448	0	0	0	0	0	0	0	0	0	0.153568	0	0	0	0	0	0	6.04035	4.80879	0	0	3.44776	13.9145	0	0
Saliva_8_Raw_community	0.122523	0.407625	0	0	1.27942	0	0.252115	2.43161	0	0	0.0494805	0	0.0989609	0	0	0	0	0	0.032987	0.794043	1.21109	0.0306308	0.365213	0	0.442968	0	0	0.0424118	0	0	0.0400556	0	0	0	0	0	0	0	0.0801112	0	0	6.24632	2.77091	0	0	2.19599	13.4233	0	0
Saliva_9_Raw_community	0.246019	0.575152	0	0	0.369028	0	0.146281	1.27331	0	0	0	0	0.179527	0	0	0	0	0	0	0.561854	1.15363	0	0.232721	0.169554	0	0	0	0	0	0	0.086439	0	0	0	0	0	0	0	0.176203	0	0	5.03674	4.23219	0	0	2.57987	10.4226	0	0
Saliva_10_Raw_community	0.038164	0	0	0	2.49801	0	0.215106	0.433681	0	0	0.0624501	0	0.152656	0	0.239392	0	0	0	0	0.621032	0.433681	0.173473	0.25327	0	0.215106	0	0	0	0	0	0.0624501	0	0	0	0.0416334	0	0	0	0	0	0	4.91968	1.97412	0.0451029	0	4.64213	8.43077	0	0
Saliva_11_Raw_community	0.136673	0	0	0	5.10814	0	0.181091	0.358766	0	0	0	0	0.0615027	0	0	0	0	0	0.037585	2.6207	1.02505	0.239177	0.574025	0	0.843954	0	0	0	0	0	0.0615027	0	0	0	0	0	0	0	0	0	0	2.1526	0.840537	0.0410018	0	1.08655	3.32798	0	0
Saliva_12_Raw_community	0.116883	0	0	0	6.36688	0	0.146104	0.321429	0	0	0.0584416	0	0.038961	0	0	0	0	0	0	2.40584	0.847403	0.237013	0.603896	0	0.87013	0	0	0	0	0	0	0	0	0	0	0	0	0	0	0	0	1.93182	0.62013	0	0	0.944805	3.42857	0	0
Saliva_13_Raw_community	0	0	0	0	7.18173	0	0	7.21753	0	0	0	0	0	0	0	0	0	0	0.121724	0.379493	0.136045	0	0.157525	0.193327	0	0	0	0	0	0	0	0	0	0	0	0	0	0	0	0	0	1.01317	3.65889	0	0	3.36532	2.21252	0	0
Saliva_14_Raw_community	0.283163	0.216537	0	0	0.669598	0	0.09994	0.34979	0	0	0.0832834	0	0	0	0	0	0	0	0	0.293157	1.07935	0.136585	0.136585	0	0.74955	0	0	0	0	0	0	0	0	0	0.0632954	0	0	0	0	0	0	3.0082	4.41069	0	0	3.86435	6.43614	0	0
Saliva_15_Raw_community	0.10751	0	0	0	1.91937	0	0	0.977075	0	0	0.056917	0	0	0	0	0	0	0	0	0.21502	0.145455	0.202372	0.268775	0	0	0	0	0	0	0	0	0	0	0	0	0	0	0	0	0	0	2.9913	4.69565	0	0	3.27589	8.28775	0	0
Saliva_16_Raw_community	0	0.549436	0	0	0.680377	0	0.195127	1.65344	0	0	0.13094	0	0	0	0	0	0	0	0	0.277286	1.35048	0.154048	0.0975635	0	0.0410794	0	0	0	0	0	0	0	0	0	0.0641865	0	0	0	0.174587	0	0.0359444	3.94362	3.94362	0	0	3.38391	8.22614	0	0
Saliva_17_Raw_community	0	0	0	0	1.61471	0	0	0.232452	0	0	0	0	0	0	0	0	0	0	0	0.469055	0.124528	0	0.149433	0	0	0	0	0	0	0	0	0	0	0	0	0	0	0	0	0	0	0.85094	0.767922	0	0	3.09659	9.38525	0	0
Saliva_18_Raw_community	0	2.25316	0	0	0.137342	0	0	2.30883	0	0	0	0	0	0	0	0	0	0	0.141054	0.76095	1.98218	0	0.241277	0	0.0556793	0	0	0	0	0	0	0	0	0	0	0	0	0	0	0	0	2.6392	1.585	0	0	4.99258	4.2539	0	0
Saliva_19_Raw_community	0	3.24465	0	0	0.106882	0	0	2.59572	0	0	0	0	0	0	0	0	0	0	0	0.160324	2.07657	0	0.0534412	0	0	0	0	0	0	0	0	0	0	0	0.0648929	0	0	0	0.148872	0	0	6.20682	2.54609	0	0	3.41642	13.3679	0	0
Saliva_20_Raw_community	0.251889	0	0	0	9.35646	0	0	1.31632	0	0	0	0	0	0	0	0	0	0	0.0975055	0.743479	0.203136	0	0.260015	0	0	0	0	0	0	0	0	0	0	0	0	0	0	0	0	0	0	4.12773	2.00699	0	0	1.56415	3.79053	0	0
Saliva_21_Raw_community	0	0	0	0	1.10733	0	0	0.160816	0	0	0	0	0	0	0	0	0	0	0	0.35839	0.142437	0	0.105679	0	0.105679	0	0	0	0	0	0	0	0	0	0	0	0	0	0	0	0	2.4444	1.41518	0	0	2.49035	9.68112	0	0
Saliva_22_Raw_community	0	0.198161	0	0	1.23469	0	0.0609725	0.442051	0	0	0	0	0	0	0	0	0	0	0	0.482699	0.457294	0	0.167674	0	0.177836	0	0	0	0	0	0	0	0	0	0	0	0	0	0	0	0	2.0375	1.75804	0	0.0812967	1.65642	5.98039	0	0
Saliva_23_Raw_community	0	1.95507	0	0	0.371847	0	0	2.46109	0	0	0	0	0	0	0	0	0	0	0	0.245342	0.624856	0	0.36418	0	0.0575021	0	0	0	0	0	0	0	0	0	0	0	0	0	0	0	0	3.26612	4.05965	0	0	4.99502	8.2458	0	0
Saliva_24_Raw_community	0	0	0	0	4.59814	0	0	0.106934	1.98041	0	0	0	0	0	0	0.688652	0	0	1.3602	1.14633	0.149707	0	0.239531	0	0.230977	0	0.320801	0	0	0	0.0898242	0	0	0	0	0	0	0	0	0	0	0.923906	0.0727148	0	0	0.389238	0.307969	0	0
Saliva_25_Raw_community	0.116742	0.0648565	0	0	0.990142	0	0	1.24524	0	0	0	0	0	0	0	0	0	0	0.0821515	0.596679	0.4367	0.090799	0.121065	0.0475614	0	0	0	0	0	0	0.0605327	0	0	0	0	0	0	0	0	0	0	1.59547	1.3836	0	0	2.92286	6.66292	0	0
Saliva_26_Raw_community	0	0	0	0	1.74501	0	0	4.3015	0	0	0	0	0	0	0	0	0	0	0	0.0857661	0.996206	0	0.273792	0	0.0890648	0	0	0	0	0	0	0	0	0	0	0	0	0	0	0	0	4.10358	1.73511	0	0	3.09088	3.20633	0	0
Saliva_27_Raw_community	0.0733817	0	0	0	0.417117	0	0	0	0	0	0	0	0	0	0	0	0	0	0	0.938514	0.196972	0	0.12359	0	0.142901	0	0	0	0	0	0	0	0	0	0	0	0	0	0	0	0	0.803337	2.17442	0	0	4.70416	9.08775	0	0
Saliva_28_Raw_community	0.0646683	0	0	0	1.9933	0	0	0	0	0	0	0	0	0	0	0	0	0	0	0	0	0	0	0	0.220633	0	0	0	0	0	0	0	0	0	0	0	0	0	0	0	0	0.365186	5.15064	0	0	1.9895	0.155965	0	0
Saliva_29_Raw_community	0	0.598563	0	0	0.206776	0	0	1.89364	0	0	0	0	0	0	0	0	0	0	0	0.188638	1.9154	0.0580425	0.0943191	0	0.181383	0	0	0	0	0	0	0	0	0	0	0	0	0	0.0616702	0	0	1.04839	0.584053	0	0	6.97236	9.92527	0	0
Saliva_30_Raw_community	0.193294	0	0	0	4.2643	0	0.268245	0.406312	0	0	0	0	0	0	0	0	0	0	0	0.34714	0.934911	0	0	0	0.0946746	0	0	0	0	0	0.0433925	0	0	0	0	0	0	0	0	0	0	2.07101	3.78304	0	0	1.94872	4.69428	0	0
[truncated: 83 more columns]

## Sheet: Table S2 SHI-Media Genera Level
Community Name	Abiotrophia	Absconditabacteria_(SR1)_[G-1]	Acidovorax	Acinetobacter	Actinomyces	Aerococcus	Aggregatibacter	Alloprevotella	Alloscardovia	Anaerococcus	Arachnia	Bacillus	Bacteroidales_[G-2]	Bacteroidetes_[G-3]	Bacteroidetes_[G-5]	Bifidobacterium	Bosea	Brevundimonas	Butyrivibrio	Campylobacter	Capnocytophaga	Cardiobacterium	Catonella	Cloacibacterium	Corynebacterium	Cronobacter	Cryptobacterium	Cutibacterium	Dermabacter	Desulfovibrio	Dialister	Dietzia	Dolosigranulum	Eggerthia	Eikenella	Enterobacter	Enterococcus	Escherichia	Filifactor	Finegoldia	Fretibacterium	Fusobacterium	Gemella	Gracilibacteria_(GN02)_[G-1]	Gracilibacteria_(GN02)_[G-2]	Granulicatella	Haemophilus	Janibacter	Jonquetella
Nares_1_SHI_media_community	0	0	0	0	0	0	0	0	0	0	0	0	0	0	0	0	0	0	0	0	0	0	0	0	14.4677	0	0	0.0481314	0	0	0	0	0	0	0	0	0	0	0	0	0	0	0	0	0	0	0	0	0
Nares_2_SHI_media_community	0	0	0	0	0	0	0	0	0	0	0	0	0	0	0	0	0	0	0	0	0	0	0	0	18.361	0	0	0	0	0	0	0	0.632752	0	0	0	0	0	0	0	0	0	0	0	0	0	0	0	0
Nares_3_SHI_media_community	0	0	0	0	0	0	0	0	0	15.0787	0	0	0	0	0	0	0	0	0	0.0972235	0	0	0	0	18.1356	0	0	0.0474812	0	0	0.0881794	0	0.241928	0	0	0	0	0	0	7.53143	0	0	0	0	0	0	0	0	0
Nares_4_SHI_media_community	0	0	0	0	0	0	0	0	0	0	0	0	0	0	0	0	0	0	0	0	0	0	0	0	5.56699	0	0	0.270975	0	0	0	0	0	0	0	0	0	0	0	0	0	0	0	0	0	0	0	0	0
Nares_5_SHI_media_community	0	0	0	0	0	0	0	0	0	0	0	0	0	0	0	0	0	0	0	0	0	0	0	0	15.1739	0	0	0	0	0	0	0	0	0	0	0	0	0	0	0	0	0	0	0	0	0	0	0	0
Nares_6_SHI_media_community	0	0	0	0	0	0	0	0	0	0	0	0	0	0	0	0	0	0	0	0	0	0	0	0	19.3698	0	0	0	0	0	0	0	0	0	0	0	0	0	0	0	0	0	0	0	0	0	0	0	0
Nares_7_SHI_media_community	0.38019	0	0	0	0	0	0	0	0	0	0	0	0	0	0	0	0	0	0	0	0	0	0	0	13.472	0	0	0	0.0760381	0	0	0	0	0	0	0	0	0	0	0	0	0	0	0	0	0	0	0	0
Nares_8_SHI_media_community	0	0	0	0	0	0	0	0	0	0	0	0	0	0	0	0	0	0	0	0	0	0	0	0	0.289759	0	0	0	0	0	0	0	0	0	0	0.121039	0	54.8232	0	1.53316	0	0	0	0	0	0	0	0	0
Nares_9_SHI_media_community	0	0	0	0	0	0	0	0	0	0.502106	0	0	0	0	0	0	0	0	0	0	0	0	0	0	7.62877	0	0	0	0	0	0	0	0	0	0	0	0	0	0	1.24717	0	0	0	0	0	0	0	0	0
Nares_10_SHI_media_community	0	0	0	0	0	0	0	0	0	0	0	0	0	0	0	0	0	0	0	0	0	0	0	0	0.175221	0	0	0	0	0	0	0	0	0	0	0	0	0	0	0	0	0	0.0324848	0	0	0.0206721	0	0	0
Nares_11_SHI_media_community	0	0	0	0	0	0	0	0	0	0	0	0	0	0	0	0	0	0	0	0	0	0	0	0	0.357404	0	0	0	0	0	0	0	0	0	0	0	0	0	0	0	0	0	0	0	0	0	0	0	0
Nares_24_SHI_media_community	0	0	0	0	0	0	0	0	0	3.12664	0	0	0	0	0	0	0	0	0	0	0	0	0	0	0.210252	0	0	0.0650576	0	0	0	0	0	0	0	0	0	0	0	13.2144	0	0	0	0	0	0	0	0	0
Saliva_1_SHI_media_community	0.229707	0.182659	0	0	0.226939	0	0.0304431	7.03235	0	0	0	0	0	0	0	0	0	0	0	0.276755	0.0913293	0	0.0774915	0	0	0	0	0	0	0	0	0	0	0	0.243545	0	0	0	0	0	0	15.3184	3.63656	0	0	1.90131	5.87552	0	0
Saliva_2_SHI_media_community	0	0.624539	0	0	0.0584543	0	0.132291	4.24871	0.0369185	0	0	0	0	0	0	0	0	0	0	0.32919	0.0769136	0	0	0	0	0	0	0	0	0	0	0	0	0	0.067684	0	0	0	0	0	0	9.92186	2.50123	0	0	2.80889	3.51649	0	0
Saliva_3_SHI_media_community	0.0995582	0	0	0	0.224006	0	0.143115	4.90635	0	0	0	0	0	0	0	0	0	0	0	0.4169	0.0591127	0	0.0746687	0	0	0	0	0	0	0	0	0	0	0	0.0746687	0	0	0	0	0	0	10.8861	2.61029	0	0	3.04586	3.91699	0	0
Saliva_4_SHI_media_community	0.534682	1.23121	0	0	0	0	0	6.80058	0	0	0	0	0	0	0	0	0	0	0.0722543	0.817919	0.16474	0	1.04335	0	0	0	0	0	0	0	0.0462428	0	0	0	0.0346821	0	0	0	0	0	0	17.6474	1.9104	0	0	4.21965	7.89595	0	0
Saliva_5_SHI_media_community	1.16164	0	0	0	0	0	1.84445	3.11942	0	0	0	0	0	0	0	0	0	0	0	0.280493	0.201162	0	0	0	0	0	0	0	0	0	0.201162	0	0	0	0.167162	0	0	0	0	0	0	8.00113	1.99178	0	0	1.79629	3.82207	0	0
Saliva_6_SHI_media_community	0.0585671	0.143164	0	0	0.169194	0	0	7.34691	0	0	0	0	0	0	0	0	0	0	0	0.387193	0.0422984	0	0.465283	0	0	0	0	0	0	0	0.0683282	0	0	0	0	0	0	0	0.130149	0	0	6.49118	1.30474	0	0	3.06826	2.52814	0	0
Saliva_7_SHI_media_community	0.0532607	0	0	0	0.121316	0	0	3.37022	0	0	0	0	0	0	0	0	0	0	0	0.653924	0.147947	0	0.0591786	0	0	0	0	0	0	0	0	0	0	0	0.044384	0	0	0	0	0	0	17.5908	1.56232	0	0	2.93822	6.22559	0	0
Saliva_8_SHI_media_community	0.426291	0	0	0	0.175531	0	0.0835864	4.19325	0	0	0	0	0	0	0	0	0	0	0	1.37918	0.415146	0	0	0	0	0	0	0	0	0	0	0	0	0	0.0585105	0	0	0	0	0	0	17.3971	3.12613	0	0	3.52456	6.96553	0	0
Saliva_9_SHI_media_community	0.170008	0.25628	0	0	0.26643	0	0.172545	7.17077	0	0	0	0	0	0	0	0	0	0	0	0.659731	0.301954	0	0.357777	0	0	0	0	0	0	0	0.205532	0	0	0	0	0	0	0	0.0329866	0	0	14.1791	1.36767	0	0	1.41335	2.77087	0	0
Saliva_10_SHI_media_community	0.0605611	0	0	0	0.333611	0	0.150528	1.71951	0	0	0	0	0	0	0	0	0	0	0	0.353565	0.101519	0	0.226842	0	0.00700128	0	0	0	0	0	0.0203037	0	0	0	0.0343063	0	0	0	0	0	0	6.64877	1.91065	0	0	2.31672	4.17416	0	0
Saliva_27_SHI_media_community	0.030946	0	0	0	0.103153	0	0.0241877	1.7159	0	0	0	0	0	0	0	0	0	0	0	0.716738	0.0700731	0	0.418304	0	0	0	0	0	0	0	0	0	0	0	0.0103153	0	0	0	0	0	0	8.49556	0.951856	0	0	2.27898	3.88674	0	0
[truncated: 83 more columns]

## Sheet: Table S3 Day-30 Genera Level Ab
Community Name	Abiotrophia	Absconditabacteria_(SR1)_[G-1]	Acidovorax	Acinetobacter	Actinomyces	Aerococcus	Aggregatibacter	Alloprevotella	Alloscardovia	Anaerococcus	Arachnia	Bacillus	Bacteroidales_[G-2]	Bacteroidetes_[G-3]	Bacteroidetes_[G-5]	Bifidobacterium	Bosea	Brevundimonas	Butyrivibrio	Campylobacter	Capnocytophaga	Cardiobacterium	Catonella	Cloacibacterium	Corynebacterium	Cronobacter	Cryptobacterium	Cutibacterium	Dermabacter	Desulfovibrio	Dialister	Dietzia	Dolosigranulum	Eggerthia	Eikenella	Enterobacter	Enterococcus	Escherichia	Filifactor	Finegoldia	Fretibacterium	Fusobacterium	Gemella	Gracilibacteria_(GN02)_[G-1]	Gracilibacteria_(GN02)_[G-2]	Granulicatella	Haemophilus	Janibacter	Jonquetella
Nares_1_Day_30_community	0	0	0	0	0	0	0	0	0	0	0	0	0	0	0	0	0	0	0	0	0	0	0	0	58.6976	0	0	0.0895617	0	0	0	0	0	0	0	0	0	0	0	0	0	0	0	0	0	0	0	0	0
Nares_2_Day_30_community	0	0	0	0	0	0	0	0	0	0	0	0	0	0	0	0	0	0	0	0	0	0	0	0	79.0242	0	0	0	0	0	0	0	0.134281	0	0	0	0	0	0	0	0	0	0	0	0	0	0	0	0
Nares_3_Day_30_community	0	0	0	0	0	0	0	0	0	26.0288	0	0	0	0	0	0	0	0	0	1.21863	0	0	0	0	29.0338	0	0	0.379692	0.394156	0	0	0	0	0	0	0	0	0	0	5.76047	0	0	0	0	0	0	0	0	0
Nares_4_Day_30_community	0	0	0	0	0	0	0	0	0	0	0	0	0	0	0	0	0	0	0	0	0	0	0	0	64.8737	0	0	5.58709	0	0	0	0	0	0	0	0	0	0	0	0	0	0	0	0	0	0	0	0	0
Nares_5_Day_30_community	0	0	0	0	0	0	0	0	0	0	0	0	0	0	0	0	0	0	0	0	0	0	0	0	69.7891	0	0	2.59292	0	0	0	0	0	0	0	0	0	0	0	0	0	0	0	0	0	0	0	0	0
Nares_6_Day_30_community	0	0	0	0	0	0	0	0	0	0	0	0	0	0	0	0	0	0	0	0	0	0	0	0	56.2455	0	0	3.41583	0	0	0	0	0	0	0	0	0	0	0	0	0	0	0	0	0	0	0	0	0
Nares_7_Day_30_community	2.2396	0	0	0	0	0	0	0	0	0	0	0	0	0	0	0	0	0	0	0	0	0	0	0	46.4958	0	0	1.25012	11.5069	0	0	0	0	0	0	0	0	0	0	3.00705	0	0	0	0	0	0	0	0	0
Nares_8_Day_30_community	0	0	0	0	0	0	0	0	0	0.896301	0	10.7828	0	0	0	0	0	0	0	0	0	0	0	0	0	0	0	0	0	0	0	0	0	0	0	19.1808	0	15.487	0	1.9284	0	0	0	0	0	0	0	0	0
Nares_9_Day_30_community	0	0	0	0	0	0	0	0	0	6.33687	0	0	0	0	0	0	0	0	0	0	0	0	0	0	11.5239	0	0	0.0429861	0	0	0	0	0	0	0	0	0	0	0	1.86273	0	0	0	0	0	0	0	0	0
Nares_10_Day_30_community	0	0	0	0	0	0	0	0	0	0.0496524	0	0	0	0	0	0	0	0	0	0	0	0	0	0	1.15856	0	0	0.323923	0	0	0	0	0	0	0	0	0	0	0	0	0	0	0	0	0	0.0425592	0	0	0
Nares_11_Day_30_community	0	0	0	0	0	0	0	0	0	0	0	0	0	0	0	0	0	0	0	0	0	0	0	0	0.252043	0	0	0.297869	0	0	0	0	0	0	0	0	0	0	0	0	0	0	0	0	0	0	0	0	0
Nares_12_Day_30_community	0	0	0	0	0	0	0	0	0	0	0	0	0	0	0	0	0	0	0	0	0	0	0	0	0.139079	0	0	0.494081	0	0	0	0	0	0	0	0	0	0	0	0	0	0	0	0	0	0	0	0	0
Nares_13_Day_30_community	0	0	0	0	0	0	0	0	0	0	0	0	0	0	0	0	0	0	0	0	0	0	0	0	55.512	0	0	0.00633134	0	0	0	0	0	0	0	0	0	0	0	0	0	0	0	0	0	0	0	0	0
Nares_14_Day_30_community	0	0	0	0	0	0	0	0	0	0	0	0	0	0	0	0	0	0	0	0	0	0	0	0	44.8416	0	0	1.08991	0	0	0	0	0	0	0	0	0	0	0	8.4356	0	0	0	0	0	0	0	0	0
Nares_15_Day_30_community	0	0	0	48.7913	0	0	0	0	0	0.339872	0	0	0	0	0	0	0	0	0	0	0	0	0	0	48.514	0	0	0.0184426	0	0	0	0	0	0	0	0	0	0	0	0	0	0	0	0	0	0	0	0	0
Nares_16_Day_30_community	0	0	0	0	0	0	0	0	0	27.9216	0	35.5688	0	0	0	0	0	0	0	0	0	0	0	0	9.67536	0	0	0.388924	0.215157	0	0	0	0	0	0	0	0	0	0	14.4953	0	0	0	0	0	0	0	0	0
Nares_17_Day_30_community	0	0	0	0	0	0	0	0	0	3.09542	0	53.6272	0	0	0	0	0	0	0	0	0	0	0	0	25.6196	0	0	0.153674	0	0	0	0	0	0	0	0	0	0	0	5.07367	0	0	0	0	0	0	0	0	0
Nares_18_Day_30_community	0	0	0	0	0	0	0	0	0	0.192907	0	0	0	0	0	0	0	0	0	0	0	0	0	0	1.68046	0	0	0.00567373	0.133075	0	0	0	0	0	0	0	0	0	0	1.35344	0	0	0	0	0	0	0	0	0
Nares_19_Day_30_community	0	0	0	0	0	0	0	0	0	0.155546	0	0	0	0	0	0	0	0	0	0	0	0	0	0	5.42513	67.7256	0	0	0	0	0	0	0	0	0	0	0	0	0	0	0	0	0	0	0	0	0	0	0
Nares_20_Day_30_community	0	0	0	0	0.0377671	0	0	0	0	0.281455	0	0	0	0	0	0	0	0	0	0	0	0	0	0	42.3144	0	0	0.651032	1.12582	0	0	0	0	0	0	0	0	0	0	0.770628	0	0	0	0	0	0.192432	0	0	0
Nares_21_Day_30_community	0	0	0	0	0	0	0	0	0	56.3018	0	0	0	0	0	0	0	0	0	0	0	0	0	0	36.6291	0	0	0.0191937	6.08106	0	0	0	0	0	0	0	0	0	0	0	0	0	0	0	0	0	0	0	0
Nares_22_Day_30_community	0	0	0	0	0	0	0	0	0	0.0498849	0	0	0	0	0	0	0	0	0	0	0	0	0	0	6.54224	0	0	1.3888	0	0	0	4.49363	0.00731646	0	0	0	0	0	0	0	0	0	0	0	0	0	0	0	0
Nares_23_Day_30_community	0	0	0	0	0	0	0	0	0	0.0261035	0	0	0	0	0	0	0	0	0	0	0	0	0	0	47.4006	0	0	3.4465	0	0	0	0	0	0	0	0	0	0	0	8.18808	0	0	0	0	0	0	0	0	0
Nares_24_Day_30_community	0	0	0	0	0	0	0	0	0	13.6379	0	0	0	0	0	0	0	0	0	0	0	0	0	0	0.387614	0	0	0.0606323	0	0	0	0	0	0	0	0	0	0	0	4.70983	0	0	0	0	0	0	0	0	0
Nares_25_Day_30_community	0	0	0	0	0	0	0	0	0	0	0	0	0	0	0	0	0	0	0	0	0	0	0	0	52.7549	0	0	2.44011	0	0	0	0	0	0	0	0	0	0	0	0	0	0	0	0	0	0	0	0	0
Nares_26_Day_30_community	0	0	0	0	0	0	0	0	0	0.0246143	0	0	0	0	0	0	0	0	0	0	0	0	0	0	72.9162	0	0	0.462856	0	0	0	0	0	0	0	0	0	0	0	0	0	0	0	0	0	0	0	0	0
Nares_27_Day_30_community	0	0	0	0	0	0	0	0	0	0	0	2.63816	0	0	0	0	0	0	0	0	0	0	0	0	2.78267	0	0	0.129153	0	0	0	0	0	0	0	0	0	0	0	0	0	0	0	0	0	67.5933	0	0	0
Nares_28_Day_30_community	0	0	0	0	0	0	0	0	0	0	0	0	0	0	0	0	0	0	0	0	0	0	0	0	58.6976	0	0	0.72977	0	0	0	0	0	0	0	0	0	0	0	0	0	0	0	0	0	0	0	0	0
Nares_29_Day_30_community	0	0	0	0	0	0	0	0	0	21.6105	0	0	0	0	0	0	0	0	0	0	0	0	0	0	64.7503	0	0	1.08743	6.17092	0	0	0	0	0	0	0	0	0	0	1.69166	0	0	0	0	0	0	0	0	0
Nares_30_Day_30_community	0	0	0	0	0	0	0	0	0	0	0	0	0	0	0	0	0	0	0	0	0	0	0	0	0.0295718	0	0	0.522434	0	0	0	0	0	0	0	0	0	0	0	0	0	0	0	0	0	0	0	0	0
Saliva_1_Day_30_community	0.243947	0.262358	0	0	0.24855	0	0	5.97441	0	0	0	0	0	0	0	0	0	0	0	0.11507	0.216331	1.44988	0	0	0	0	0	0	0	0	0	0	0	0	0.11507	0	0	0	0	0	0	1.24275	5.72586	0	0	2.38884	7.37826	0	0
Saliva_2_Day_30_community	0	0.551302	0	0	0.20827	0	0.20827	5.17611	0	0	0	0	0	0	0	0	0	0	0	0.0765697	0.101072	0.661562	0	0	0	0	0	0	0	0	0.134763	0	0	0	0	0	0	0	0	0	0.125574	0.339969	1.1608	0	0	2.7657	3.04135	0	0
Saliva_3_Day_30_community	0	0	0	0	0.378509	0	0.683326	8.95357	0	0	0	0	0	0	0	0	0	0	0	0.348362	0.0569438	1.24606	0.0535942	0	0	0	0	0	0	0	0.247873	0	0	0	0	0	0	0	0	0	0.157433	0.566088	0.0669927	0	0	0.596235	3.43003	0	0
Saliva_4_Day_30_community	0.101311	0.166038	0	0	0	0	0	13.8487	0	0	0	0	0.146339	0.560027	0	0	0	0	0	0.151967	0.0675409	0	0.371475	0	0	0	0	0	0	0	0.0872404	0	0	0.236393	0	0	0	0	0.0506557	0	0.379918	0.261721	0.230765	0	0	0.596612	1.15664	0	0
Saliva_5_Day_30_community	0.5003	0	0	0	0.545237	0	0.745956	3.96645	0	0	0	0	0	0	0	0	0	0	0	0.248652	0.59317	0.497304	0	0	0	0	0	0	0	0	0.554224	0	0	0	0.0539245	0	0	0	0	0	0	0.74296	6.06052	0	0	2.7172	4.75434	0	0
Saliva_6_Day_30_community	0.145285	0.0410587	0	5.57451	0.369528	0	0	8.36965	0	0	0	0	0	0	0	0	0	0	0	0.240035	0.176868	0.240035	0.138968	0	0	0	0	0.0410587	0	0	0.145285	0	0	0	0	0	0	0	0	0	0.110543	0.341103	2.6625	0	0	1.46232	2.53616	0	0
Saliva_7_Day_30_community	0	0	0	0	0.0749355	0	0.763232	2.89473	0	0	0.152646	0	0	0.03608	0	0	0	0	0	0.263662	0.0915878	0.621687	0.0555078	0	0	0	0	0	0	0	0	0	0	0	0.0388554	0	0	0	0.0305293	0	0.0721601	0.738253	1.56809	0	0	1.52924	4.25467	0	0
Saliva_8_Day_30_community	0.722045	0	0	0	0.671375	0	1.16541	2.34348	0	0	0	0	0	0	0	0	0	0	0	0.874054	0.560535	0.886721	0.240682	0	0	0	0	0	0	0	0	0	0	0	0	0	0	0	0	0	0	3.41071	3.82874	0	0	4.03775	4.65845	0	0
Saliva_9_Day_30_community	0.177883	0.122824	0	0	0	0	0.224472	3.18496	0	0	0	0	0.139765	0.512473	0	0	0	0	0	0.156707	0	0	0	0	0	0	0	0	0	0	0.821651	0	0	0	0.0720003	0	0	18.5041	0	0	0.211766	0.237178	4.83249	0	0	1.44001	3.15531	0	0
Saliva_10_Day_30_community	0	0	0	0	0.717943	0	0.298263	1.82125	0	0	0	0	0.0607084	0	0	0	0	0	0	0.153091	0.0527899	0.826163	0.15837	0	0	0	0	0	0	0	0	0	0	0	0	0	0	0	0	0	0.570131	0.153091	5.27108	0	0	2.33068	3.61083	0	0
Saliva_11_Day_30_community	1.42128	0	0	0	0.212238	0	0.124004	5.00787	0	0	0	0	0	0	0	0	0	0	0	0.0596175	0.0739257	0.326704	0	0	0	0	0	0	0	0	0.23847	0	0	0	0	0	0	0	0	0	0	0.0453093	4.76701	0	0	2.52301	13.8718	0	0
Saliva_12_Day_30_community	0.0690108	0	0	0	0.249754	0	0.0361485	0.213605	0	0	0	0	0	0	0	0	0	0	0	0.568518	0.164312	0	0	0	0	0	0	0	0	0	0	0	0	0	0	20.0394	0	0	0	0	0	0.591522	5.45186	0	0	1.37693	3.64772	0	0
Saliva_13_Day_30_community	0.0389798	0	0	0	0.353603	0	0.0723911	11.4684	0	0	0	0	0	0	0	0	0	0	0.061254	0.687716	0.139214	0.584698	0.0751754	0	0	0	0	0	0	0	0.206036	0	0	0	0	0	0	0	0	0	0	0.320192	1.16104	0	0	0.623677	3.21305	0	0
Saliva_14_Day_30_community	0.310762	0	0	0	0.323192	0	0.80798	5.02502	0	0	0	0	0	0	0	0	0	0	0	0.13052	0.0745828	0.341838	0.0621523	0	0	0	0	0	0	0	0	0	0	0	0	0	0	0	0	0	0	0.220641	2.88698	0	0	1.62528	1.9578	0	0
Saliva_15_Day_30_community	0.252387	0	0	20.7286	0.201178	0	0.598047	4.30155	0	0	0	0	0	0	0	0	0	0	0	1.07904	0.0457222	0.541351	0.0384067	0	0	0	0	0	0	0	0.166429	0	0	0	0	0	0	0	0	0	0	0.338344	4.67098	0	0	3.90102	4.33081	0	0
Saliva_16_Day_30_community	0.0591862	0	0	0	0.303329	0	0.0468557	1.2651	0	0	0	0	0	0.734895	0	0	0	0	0	0.360049	0.0690506	0	0.11344	0	0	0	0	0	0	0.21455	0.0764488	0	0	0	0	0	0	0	0.152898	0	0.860666	0.145499	0.917386	0	0	0.964242	1.8397	0	0
Saliva_17_Day_30_community	0	0	0	0	0.118132	0	0	1.93412	0.111183	0	0	0	0	0	0	0.0671732	0	0	0	0.143612	0.0625405	0.0277958	0.120448	0	0.472528	0	0	0	0	0	0	0	0	0	0	0	0	12.8695	0	0	0.152877	0.0463263	4.02576	0	0	3.09923	3.19652	0	0
Saliva_18_Day_30_community	0	0.217467	0	0	0	0	0.479928	4.38434	0	0	0	0	0	0	0	0	0	0	0.0499925	0.282458	0.167475	0.0774884	0.174974	0	0	0	0	0	0	0	0	0	0	0	0	0	0	0	0	0	0	0.0974854	1.16732	0	0	1.08734	2.12968	0	0
Saliva_19_Day_30_community	0.0273516	0.0770818	0	0	0.176542	0	0.74098	10.4856	0	0	0.0596763	0	0	0	0	0	0	0	0.0422707	0.261084	0.375463	0.788224	0.191461	0	0	0	0	0	0	0	0.0671358	0	0	0	0.0323246	0	0	0	0.0870279	0	0.0994604	0.400328	0.101947	0	0	1.93948	4.8114	0	0
Saliva_20_Day_30_community	0.243902	0	0	0	1.1001	0	0.0762195	3.03354	0	0	0	0	0	0.38872	0	0	0	0	0.124492	0.58435	0	0.0838415	0.27185	0	0	0	0	0	0	0	0.0787602	0	0	0	0	0	0	0	0	0	2.12907	0.282012	0.0838415	0	0	0.835874	4.30386	0	0
Saliva_21_Day_30_community	0	0	0	0	0.0674567	0	0.0269827	0.921908	0	0	0	0	0	0.0382254	0	0	0	0	0	0.112428	0	0.260832	0.460954	0	0	0	0.0382254	0	0	0	0.0247341	0	0	0	0	0	0	0	0.0292312	0.0247341	0.0944393	0.424977	1.09505	0	0	2.70726	4.09462	0	0.440717
Saliva_22_Day_30_community	0.154806	0	0	0	0.385825	0	0.13099	2.65314	0	0	0	0	0	0	0	0	0	0	0	0.276269	0.307231	0.969325	0.1167	0	0	0	0	0	0	0	0	0	0	0	0	0	0	0	0.0476327	0	0	0.216729	5.45156	0	0	8.19282	3.76774	0	0
Saliva_23_Day_30_community	0	0.512476	0	0	0.0976145	0	0	4.84209	0	0	0	0	0	0	0	0	0	0	0	0.172859	0.0488073	0.512476	0.142355	0	0	0	0	0	0	0	0	0	0	0	0	0	0	0	0	0	0	0.463669	0.667033	0	0	2.25734	6.65202	0	0
Saliva_24_Day_30_community	0	0	0	0	0.427837	0	0	2.06673	1.42497	0	0.0414036	0	0	0	0	0	0	0	0	3.58486	0.859124	2.51872	0.127661	0	4.5889	0	0.331229	0	0	0	0	0	0	0	0	0	0	0	0	0	0	1.94252	1.51468	0	0	7.18697	2.00117	0	0
Saliva_25_Day_30_community	0	0	0	0	0.218011	0	0.366258	1.2383	0	0	0	0	0	0	0	0	0	0	0	0.5552	0.0319749	0.212197	0.124993	0	0	0	0	0	0	0	0	0	0	0	0	0	0	0	0	0	0.383699	0.497064	2.49985	0	0	2.76437	3.71199	0	0
Saliva_26_Day_30_community	0	0	0	0	0.136863	0	0.208896	6.15163	0	0	0	0	0	0	0	0	0	0	0.0198091	0.135062	0.109851	0.549253	0.127859	0	0.351162	0	0	0	0	0	0.0918422	0	0	0	0	0	0	0	0	0	0.0288133	0.118855	0.439402	0	0	1.89807	1.44426	0	0
Saliva_27_Day_30_community	0.0423741	0	0	0	0.206221	0	0.0310743	5.78547	0	0	0	0	0	0	0	0	0	0	0	0.66951	0.0847482	0	0.161021	0	0.048024	0	0	0	0	0	0	0	0	0	0	0	0	0	0	0	0	0.46894	0.864431	0	0	2.95489	4.20351	0	0
Saliva_28_Day_30_community	0.0758752	0	0	0	1.14503	0	0.675979	2.07622	0	0	0	0	0	0.110364	0	0.0517331	0	0	0	0.748405	0.689774	0.658734	0.0586308	0	0.079324	0	0	0.079324	0	0	0.85532	0	0	0	0	0	0	0	0	0	0.0586308	0.834627	0.269012	0	0	8.99465	10.9571	0	0
Saliva_29_Day_30_community	0	0.0689425	0	0	0.102302	0	0	5.70444	0	0	0	0	0	0.111198	0	0	0	0	0.0244635	0.280218	0.237963	0.0266874	0.108974	0	0	0	0	0	0	0	0.115646	0	0	0	0	4.52797	0	0	0.0489269	0	0	0.0867341	1.05193	0	0	4.28778	10.6283	0	0
Saliva_30_Day_30_community	0.302722	0	0	0	0.830669	0	0	1.19151	0	0	0	0	0	0	0	0	0	0	0	0.0702315	0.363266	0.467403	0	0	0	0	0	0	0	0	0	0	0	0	0	0	0	0	0	0	0	1.2787	4.21631	0	0	7.4397	4.88957	0	0
[truncated: 83 more columns]

## Sheet: Table S4 Nares heat tree
Taxon	Community 1	Community 2	log2_median_ratio	median_diff	mean_diff	wilcox_p_value
Bacteria;nan;nan;nan;nan;nan;nan	Nares_Raw_community	Nares_Day_30_community	0	0	0
Bacteria;Proteobacteria;nan;nan;nan;nan;nan	Nares_Raw_community	Nares_Day_30_community	0	0.00986957	-0.216207	0.180548
Bacteria;Firmicutes;nan;nan;nan;nan;nan	Nares_Raw_community	Nares_Day_30_community	0	0.245881	0.133344	0.0935623
nan;nan;nan;nan;nan;nan;nan	Nares_Raw_community	Nares_Day_30_community	0	-0.0805574	0.0462985	0.582636
nan;nan;nan;nan;nan;nan;nan	Nares_Raw_community	Nares_Day_30_community	0	0	0.0328247	0.000856711
nan;nan;nan;nan;nan;nan;nan	Nares_Raw_community	Nares_Day_30_community	0	0	0.00327013	0.0215827
nan;nan;nan;nan;nan;nan;nan	Nares_Raw_community	Nares_Day_30_community	0	0	0.00034412	0.0464853
nan;nan;nan;nan;nan;nan;nan	Nares_Raw_community	Nares_Day_30_community	0	0	1.57884e-05	0.372386
Bacteria;nan;nan;nan;nan;nan;nan	Nares_Raw_community	Nares_Day_30_community	0	0	0
Bacteria;nan;nan;nan;nan;nan;nan	Nares_Raw_community	Nares_Day_30_community	0	0	0
Bacteria;nan;nan;nan;nan;nan;nan	Nares_Raw_community	Nares_Day_30_community	0	0	0
Bacteria;nan;nan;nan;nan;nan;nan	Nares_Raw_community	Nares_Day_30_community	0	0	0
Bacteria;Proteobacteria;Gammaproteobacteria;nan;nan;nan;nan	Nares_Raw_community	Nares_Day_30_community	0	0.00194124	-0.229619	0.276481
Bacteria;Firmicutes;Bacilli;nan;nan;nan;nan	Nares_Raw_community	Nares_Day_30_community	1.16827	0.218545	0.171948	0.0167509
Bacteria;Actinobacteria;Actinomycetia;nan;nan;nan;nan	Nares_Raw_community	Nares_Day_30_community	0	-0.0805574	0.0461378	0.582636
nan;nan;nan;nan;nan;nan;nan	Nares_Raw_community	Nares_Day_30_community	0	0	0.000338848	0.0890869
nan;nan;nan;nan;nan;nan;nan	Nares_Raw_community	Nares_Day_30_community	0	0.0179912	-0.0407472	0.372386
nan;nan;nan;nan;nan;nan;nan	Nares_Raw_community	Nares_Day_30_community	0	0	0.0328247	0.000856711
nan;nan;nan;nan;nan;nan;nan	Nares_Raw_community	Nares_Day_30_community	0	0	3.65108e-05	0.372386
nan;nan;nan;nan;nan;nan;nan	Nares_Raw_community	Nares_Day_30_community	0	0	0.00176821	0.00148603
nan;nan;nan;nan;nan;nan;nan	Nares_Raw_community	Nares_Day_30_community	0	0	0.00277222	0.0371933
Bacteria;Proteobacteria;Betaproteobacteria;nan;nan;nan;nan	Nares_Raw_community	Nares_Day_30_community	inf	0.00156164	0.0127847	2.24677e-06
nan;nan;nan;nan;nan;nan;nan	Nares_Raw_community	Nares_Day_30_community	0	0	0.0001607	0.176111
nan;nan;nan;nan;nan;nan;nan	Nares_Raw_community	Nares_Day_30_community	0	0	0.000170479	0.15498
nan;nan;nan;nan;nan;nan;nan	Nares_Raw_community	Nares_Day_30_community	0	0	0.00034412	0.0464853
nan;nan;nan;nan;nan;nan;nan	Nares_Raw_community	Nares_Day_30_community	0	0	0.00049791	0.0464853
nan;nan;nan;nan;nan;nan;nan	Nares_Raw_community	Nares_Day_30_community	0	0	1.57884e-05	0.372386
Bacteria;nan;nan;nan;nan;nan;nan	Nares_Raw_community	Nares_Day_30_community	0	0	0
Bacteria;nan;nan;nan;nan;nan;nan	Nares_Raw_community	Nares_Day_30_community	0	0	0
nan;nan;nan;nan;nan;nan;nan	Nares_Raw_community	Nares_Day_30_community	0	0	0
Bacteria;Proteobacteria;Alphaproteobacteria;nan;nan;nan;nan	Nares_Raw_community	Nares_Day_30_community	0	0	0.000456847	0.005868
Bacteria;nan;nan;nan;nan;nan;nan	Nares_Raw_community	Nares_Day_30_community	0	0	0
Bacteria;nan;nan;nan;nan;nan;nan	Nares_Raw_community	Nares_Day_30_community	0	0	0
Bacteria;Proteobacteria;nan;nan;nan;nan;nan	Nares_Raw_community	Nares_Day_30_community	0	0	0
Bacteria;nan;nan;nan;nan;nan;nan	Nares_Raw_community	Nares_Day_30_community	0	0	0
Bacteria;Proteobacteria;Gammaproteobacteria;Enterobacterales;nan;nan;nan	Nares_Raw_community	Nares_Day_30_community	0	0	-0.232771	0.891543
Bacteria;Firmicutes;Bacilli;Bacillales;nan;nan;nan	Nares_Raw_community	Nares_Day_30_community	1.1474	0.165942	0.116974	0.0496735
Bacteria;Firmicutes;Bacilli;Lactobacillales;nan;nan;nan	Nares_Raw_community	Nares_Day_30_community	inf	0.00753563	0.0563045	0.000587275
Bacteria;Actinobacteria;Actinomycetia;Corynebacteriales;nan;nan;nan	Nares_Raw_community	Nares_Day_30_community	0	-0.119373	0.00749968	0.713815
Bacteria;Firmicutes;Clostridia;Eubacteriales;nan;nan;nan	Nares_Raw_community	Nares_Day_30_community	0	0	0.000338848	0.0890869
nan;nan;nan;nan;nan;nan;nan	Nares_Raw_community	Nares_Day_30_community	0	0.0179912	-0.0407472	0.372386
nan;nan;nan;nan;nan;nan;nan	Nares_Raw_community	Nares_Day_30_community	inf	0.000170022	0.00619471	0.000285715
nan;nan;nan;nan;nan;nan;nan	Nares_Raw_community	Nares_Day_30_community	0	0	0.0328247	0.000856711
nan;nan;nan;nan;nan;nan;nan	Nares_Raw_community	Nares_Day_30_community	0	0	3.65108e-05	0.372386
nan;nan;nan;nan;nan;nan;nan	Nares_Raw_community	Nares_Day_30_community	0	0	0.00176688	0.00148603
Bacteria;Bacteroidetes;Bacteroidia;Bacteroidales;nan;nan;nan	Nares_Raw_community	Nares_Day_30_community	0	0	0.00277222	0.0371933
nan;nan;nan;nan;nan;nan;nan	Nares_Raw_community	Nares_Day_30_community	inf	0.0011864	0.0121987	3.99977e-06
nan;nan;nan;nan;nan;nan;nan	Nares_Raw_community	Nares_Day_30_community	0	0	-0.00307398	0.0167509
nan;nan;nan;nan;nan;nan;nan	Nares_Raw_community	Nares_Day_30_community	3.60554	0.0432236	0.0702019	2.24677e-06
Bacteria;Actinobacteria;Actinomycetia;Micrococcales;nan;nan;nan	Nares_Raw_community	Nares_Day_30_community	0	0.000871042	-0.0295317	0.141662
nan;nan;nan;nan;nan;nan;nan	Nares_Raw_community	Nares_Day_30_community	0	0	0.0001607	0.176111
nan;nan;nan;nan;nan;nan;nan	Nares_Raw_community	Nares_Day_30_community	0	0	0.000585997	0.005868
nan;nan;nan;nan;nan;nan;nan	Nares_Raw_community	Nares_Day_30_community	0	0	0.000170479	0.15498
nan;nan;nan;nan;nan;nan;nan	Nares_Raw_community	Nares_Day_30_community	inf	0.000192444	0.00263984	0.000864279
nan;nan;nan;nan;nan;nan;nan	Nares_Raw_community	Nares_Day_30_community	0	0	0.00034412	0.0464853
nan;nan;nan;nan;nan;nan;nan	Nares_Raw_community	Nares_Day_30_community	0	0	0.00049791	0.0464853
nan;nan;nan;nan;nan;nan;nan	Nares_Raw_community	Nares_Day_30_community	0	0	0
nan;nan;nan;nan;nan;nan;nan	Nares_Raw_community	Nares_Day_30_community	0	0	2.98102e-05	0.276481
nan;nan;nan;nan;nan;nan;nan	Nares_Raw_community	Nares_Day_30_community	0	0	1.57884e-05	0.372386
nan;nan;nan;nan;nan;nan;nan	Nares_Raw_community	Nares_Day_30_community	0	0	1.60268e-06	0.372386
nan;nan;nan;nan;nan;nan;nan	Nares_Raw_community	Nares_Day_30_community	0	0	2.63807e-05	0.372386
nan;nan;nan;nan;nan;nan;nan	Nares_Raw_community	Nares_Day_30_community	0	0	1.33557e-06	0.372386
Bacteria;nan;nan;nan;nan;nan;nan	Nares_Raw_community	Nares_Day_30_community	0	0	0
Bacteria;nan;nan;nan;nan;nan;nan	Nares_Raw_community	Nares_Day_30_community	0	0	0
nan;nan;nan;nan;nan;nan;nan	Nares_Raw_community	Nares_Day_30_community	0	0	0
nan;nan;nan;nan;nan;nan;nan	Nares_Raw_community	Nares_Day_30_community	0	0	0.000233795	0.0464853
Bacteria;nan;nan;nan;nan;nan;nan	Nares_Raw_community	Nares_Day_30_community	0	0	0
Bacteria;nan;nan;nan;nan;nan;nan	Nares_Raw_community	Nares_Day_30_community	0	0	0
Bacteria;Proteobacteria;nan;nan;nan;nan;nan	Nares_Raw_community	Nares_Day_30_community	0	0	0
Bacteria;nan;nan;nan;nan;nan;nan	Nares_Raw_community	Nares_Day_30_community	0	0	0
nan;nan;nan;nan;nan;nan;nan	Nares_Raw_community	Nares_Day_30_community	0	0	9.12988e-05	0.276481
nan;nan;nan;nan;nan;nan;nan	Nares_Raw_community	Nares_Day_30_community	0	0	3.27103e-05	0.276481
nan;nan;nan;nan;nan;nan;nan	Nares_Raw_community	Nares_Day_30_community	0	0	4.05861e-05	0.176111
nan;nan;nan;nan;nan;nan;nan	Nares_Raw_community	Nares_Day_30_community	0	0	4.03038e-05	0.127289
Bacteria;Proteobacteria;Gammaproteobacteria;Enterobacterales;Enterobacteriaceae;nan;nan	Nares_Raw_community	Nares_Day_30_community	0	0	-0.232771	0.891543
nan;nan;nan;nan;nan;nan;nan	Nares_Raw_community	Nares_Day_30_community	3.33693	0.272567	0.150441	0.00942352
nan;nan;nan;nan;nan;nan;nan	Nares_Raw_community	Nares_Day_30_community	inf	0.00437773	0.00706518	0.000751342
nan;nan;nan;nan;nan;nan;nan	Nares_Raw_community	Nares_Day_30_community	0	-0.139534	-0.0161033	1
nan;nan;nan;nan;nan;nan;nan	Nares_Raw_community	Nares_Day_30_community	0	0	0.00013278	0.198903
nan;nan;nan;nan;nan;nan;nan	Nares_Raw_community	Nares_Day_30_community	inf	0.000109183	0.0386356	0.0207914
nan;nan;nan;nan;nan;nan;nan	Nares_Raw_community	Nares_Day_30_community	0	0.0179912	-0.0407472	0.372386
Bacteria;Proteobacteria;Gammaproteobacteria;Pasteurellales;Pasteurellaceae;nan;nan	Nares_Raw_community	Nares_Day_30_community	inf	0.000170022	0.00619471	0.000285715
nan;nan;nan;nan;nan;nan;nan	Nares_Raw_community	Nares_Day_30_community	0	0	0.0279862	0.00301843
nan;nan;nan;nan;nan;nan;nan	Nares_Raw_community	Nares_Day_30_community	0	0	3.65108e-05	0.372386
Bacteria;Firmicutes;Negativicutes;Veillonellales;Veillonellaceae;nan;nan	Nares_Raw_community	Nares_Day_30_community	0	0	0.00176688	0.00148603
nan;nan;nan;nan;nan;nan;nan	Nares_Raw_community	Nares_Day_30_community	0	0	0.0013901	0.0218259
nan;nan;nan;nan;nan;nan;nan	Nares_Raw_community	Nares_Day_30_community	0	0	0.00138212	0.151028
nan;nan;nan;nan;nan;nan;nan	Nares_Raw_community	Nares_Day_30_community	0	0	0.00277512	0.0167509
Bacteria;Firmicutes;Clostridia;Eubacteriales;Lachnospiraceae;nan;nan	Nares_Raw_community	Nares_Day_30_community	0	0	0.000206068	0.127289
Bacteria;Proteobacteria;Betaproteobacteria;Neisseriales;Neisseriaceae;nan;nan	Nares_Raw_community	Nares_Day_30_community	inf	0.0011864	0.0121987	3.99977e-06
nan;nan;nan;nan;nan;nan;nan	Nares_Raw_community	Nares_Day_30_community	0	0	-0.00372963	0.0742857
nan;nan;nan;nan;nan;nan;nan	Nares_Raw_community	Nares_Day_30_community	3.60554	0.0432236	0.0702019	2.24677e-06
Bacteria;Actinobacteria;Actinomycetia;Micrococcales;Micrococcaceae;nan;nan	Nares_Raw_community	Nares_Day_30_community	inf	0.000681581	-0.0107371	0.00052045
nan;nan;nan;nan;nan;nan;nan	Nares_Raw_community	Nares_Day_30_community	0	0	0.0001607	0.176111
Bacteria;Firmicutes;Bacilli;Bacillales;Bacillaceae;nan;nan	Nares_Raw_community	Nares_Day_30_community	0	0	-0.036183	0.724608
nan;nan;nan;nan;nan;nan;nan	Nares_Raw_community	Nares_Day_30_community	0	0	0.000429793	0.0280883
nan;nan;nan;nan;nan;nan;nan	Nares_Raw_community	Nares_Day_30_community	0	0	-0.00853087	0.151028
nan;nan;nan;nan;nan;nan;nan	Nares_Raw_community	Nares_Day_30_community	0	0	0.000170479	0.15498
Bacteria;Fusobacteria;Fusobacteriia;Fusobacteriales;Leptotrichiaceae;nan;nan	Nares_Raw_community	Nares_Day_30_community	0	0	0.00483848	0.0167509
Bacteria;Actinobacteria;Actinomycetia;Actinomycetales;Actinomycetaceae;nan;nan	Nares_Raw_community	Nares_Day_30_community	inf	0.000192444	0.00263984	0.000864279
nan;nan;nan;nan;nan;nan;nan	Nares_Raw_community	Nares_Day_30_community	0	0	0.000121008	0.15498
Bacteria;Proteobacteria;Gammaproteobacteria;Enterobacterales;nan;nan;nan	Nares_Raw_community	Nares_Day_30_community	0	0	0
nan;nan;nan;nan;nan;nan;nan	Nares_Raw_community	Nares_Day_30_community	inf	0.0133813	0.0251134	5.26312e-08
nan;nan;nan;nan;nan;nan;nan	Nares_Raw_community	Nares_Day_30_community	0	0	0.00034412	0.0464853
nan;nan;nan;nan;nan;nan;nan	Nares_Raw_community	Nares_Day_30_community	0	0	0.010262	0.00942352
Bacteria;Bacteroidetes;Bacteroidia;Bacteroidales;nan;nan;nan	Nares_Raw_community	Nares_Day_30_community	0	0	0
nan;nan;nan;nan;nan;nan;nan	Nares_Raw_community	Nares_Day_30_community	0	0	0.000152549	0.127289
nan;nan;nan;nan;nan;nan;nan	Nares_Raw_community	Nares_Day_30_community	0	0	0
nan;nan;nan;nan;nan;nan;nan	Nares_Raw_community	Nares_Day_30_community	0	0	-0.00151047	0.372386
nan;nan;nan;nan;nan;nan;nan	Nares_Raw_community	Nares_Day_30_community	0	0	2.98102e-05	0.276481
nan;nan;nan;nan;nan;nan;nan	Nares_Raw_community	Nares_Day_30_community	0	0	1.57884e-05	0.372386
nan;nan;nan;nan;nan;nan;nan	Nares_Raw_community	Nares_Day_30_community	0	0	1.60268e-06	0.372386
Bacteria;Bacteroidetes;Flavobacteriia;Flavobacteriales;Weeksellaceae;nan;nan	Nares_Raw_community	Nares_Day_30_community	0	0	0.000345361	0.0807946
nan;nan;nan;nan;nan;nan;nan	Nares_Raw_community	Nares_Day_30_community	0	0	2.63807e-05	0.372386
Bacteria;Firmicutes;Clostridia;Eubacteriales;nan;nan;nan	Nares_Raw_community	Nares_Day_30_community	0	0	0
Bacteria;Firmicutes;Negativicutes;Selenomonadales;Selenomonadaceae;nan;nan	Nares_Raw_community	Nares_Day_30_community	0	0	1.33557e-06	0.372386
Bacteria;Firmicutes;Clostridia;Eubacteriales;nan;nan;nan	Nares_Raw_community	Nares_Day_30_community	0	0	0
Bacteria;Firmicutes;Bacilli;Lactobacillales;Lactobacillaceae;nan;nan	Nares_Raw_community	Nares_Day_30_community	0	0	0.000540554	0.00148603
Bacteria;nan;nan;nan;nan;nan;nan	Nares_Raw_community	Nares_Day_30_community	0	0	0
Bacteria;nan;nan;nan;nan;nan;nan	Nares_Raw_community	Nares_Day_30_community	0	0	0
nan;nan;nan;nan;nan;nan;nan	Nares_Raw_community	Nares_Day_30_community	0	0	0.000102372	0.176111
nan;nan;nan;nan;nan;nan;nan	Nares_Raw_community	Nares_Day_30_community	0	0	0
Bacteria;Bacteroidetes;Bacteroidia;Bacteroidales;nan;nan;nan	Nares_Raw_community	Nares_Day_30_community	0	0	0
nan;nan;nan;nan;nan;nan;nan	Nares_Raw_community	Nares_Day_30_community	0	0	0.000655647	0.00942352
Bacteria;Bacteroidetes;Bacteroidia;Bacteroidales;nan;nan;nan	Nares_Raw_community	Nares_Day_30_community	0	0	0
nan;nan;nan;nan;nan;nan;nan	Nares_Raw_community	Nares_Day_30_community	0	0	0
Bacteria;Proteobacteria;Betaproteobacteria;Burkholderiales;Comamonadaceae;nan;nan	Nares_Raw_community	Nares_Day_30_community	0	0	0.000156205	0.127289
Bacteria;Proteobacteria;Alphaproteobacteria;Caulobacterales;Caulobacteraceae;nan;nan	Nares_Raw_community	Nares_Day_30_community	0	0	0.000233795	0.0464853
nan;nan;nan;nan;nan;nan;nan	Nares_Raw_community	Nares_Day_30_community	0	0	0
Bacteria;nan;nan;nan;nan;nan;nan	Nares_Raw_community	Nares_Day_30_community	0	0	0
nan;nan;nan;nan;nan;nan;nan	Nares_Raw_community	Nares_Day_30_community	0	0	0.000103952	0.372386
Bacteria;nan;nan;nan;nan;nan;nan	Nares_Raw_community	Nares_Day_30_community	0	0	0
Bacteria;Proteobacteria;nan;nan;nan;nan;nan	Nares_Raw_community	Nares_Day_30_community	0	0	0
Bacteria;nan;nan;nan;nan;nan;nan	Nares_Raw_community	Nares_Day_30_community	0	0	0
nan;nan;nan;nan;nan;nan;nan	Nares_Raw_community	Nares_Day_30_community	0	0	9.12988e-05	0.276481
nan;nan;nan;nan;nan;nan;nan	Nares_Raw_community	Nares_Day_30_community	0	0	2.11583e-05	0.372386
Bacteria;Proteobacteria;Alphaproteobacteria;Rhodobacterales;Rhodobacteraceae;nan;nan	Nares_Raw_community	Nares_Day_30_community	0	0	4.05861e-05	0.176111
Bacteria;Proteobacteria;Alphaproteobacteria;Sphingomonadales;Sphingomonadaceae;nan;nan	Nares_Raw_community	Nares_Day_30_community	0	0	4.03038e-05	0.127289
Bacteria;Proteobacteria;Alphaproteobacteria;Hyphomicrobiales;Bradyrhizobiaceae;nan;nan	Nares_Raw_community	Nares_Day_30_community	0	0	1.1552e-05	0.372386
Bacteria;Proteobacteria;Gammaproteobacteria;Enterobacterales;Enterobacteriaceae;Klebsiella;nan	Nares_Raw_community	Nares_Day_30_community	0	0	-0.107927	1
Bacteria;Firmicutes;Bacilli;Bacillales;Staphylococcaceae;Staphylococcus;nan	Nares_Raw_community	Nares_Day_30_community	3.33693	0.272567	0.150441	0.00942352
Bacteria;Firmicutes;Bacilli;Lactobacillales;Streptococcaceae;Streptococcus;nan	Nares_Raw_community	Nares_Day_30_community	inf	0.00413977	0.00285219	0.00076553
Bacteria;Actinobacteria;Actinomycetia;Corynebacteriales;Corynebacteriaceae;Corynebacterium;nan	Nares_Raw_community	Nares_Day_30_community	0	-0.139534	-0.0161033	1
Bacteria;Firmicutes;Clostridia;Eubacteriales;Peptostreptococcaceae;Peptostreptococcus;nan	Nares_Raw_community	Nares_Day_30_community	0	0	9.60567e-05	0.305882
Bacteria;Firmicutes;Bacilli;Lactobacillales;Carnobacteriaceae;Granulicatella;nan	Nares_Raw_community	Nares_Day_30_community	0	0	-0.0208712	0.127289
nan;nan;nan;nan;nan;nan;nan	Nares_Raw_community	Nares_Day_30_community	0	0	-0.0062021	0.638898
nan;nan;nan;nan;nan;nan;nan	Nares_Raw_community	Nares_Day_30_community	0	0	-0.011061	0.690748
Bacteria;Proteobacteria;Gammaproteobacteria;Pasteurellales;Pasteurellaceae;Haemophilus;nan	Nares_Raw_community	Nares_Day_30_community	inf	0.000170022	0.00602341	0.000285715
Bacteria;Fusobacteria;Fusobacteriia;Fusobacteriales;Fusobacteriaceae;Fusobacterium;nan	Nares_Raw_community	Nares_Day_30_community	0	0	0.0279862	0.00301843
nan;nan;nan;nan;nan;nan;nan	Nares_Raw_community	Nares_Day_30_community	0	0	3.65108e-05	0.372386
Bacteria;Firmicutes;Negativicutes;Veillonellales;Veillonellaceae;Veillonella;nan	Nares_Raw_community	Nares_Day_30_community	0	0	0.00159506	0.00942352
Bacteria;Bacteroidetes;Bacteroidia;Bacteroidales;Prevotellaceae;Prevotella;nan	Nares_Raw_community	Nares_Day_30_community	0	0	0.00109255	0.038009
Bacteria;Bacteroidetes;Bacteroidia;Bacteroidales;Porphyromonadaceae;Porphyromonas;nan	Nares_Raw_community	Nares_Day_30_community	0	0	0.00138212	0.151028
Bacteria;Firmicutes;Tissierellia;Tissierellales;Peptoniphilaceae;Peptoniphilus;nan	Nares_Raw_community	Nares_Day_30_community	0	0.000928609	-0.00465861	0.454318
Bacteria;Firmicutes;Bacilli;Bacillales;Gemellaceae;Gemella;nan	Nares_Raw_community	Nares_Day_30_community	0	0	0.00277512	0.0167509
nan;nan;nan;nan;nan;nan;nan	Nares_Raw_community	Nares_Day_30_community	0	0	2.9311e-05	0.276481
Bacteria;Proteobacteria;Betaproteobacteria;Neisseriales;Neisseriaceae;Neisseria;nan	Nares_Raw_community	Nares_Day_30_community	inf	0.000347663	0.00377566	2.48982e-05
Bacteria;Bacteroidetes;Bacteroidia;Bacteroidales;Prevotellaceae;Alloprevotella;nan	Nares_Raw_community	Nares_Day_30_community	0	0	0.000297548	0.127289
nan;nan;nan;nan;nan;nan;nan	Nares_Raw_community	Nares_Day_30_community	0	0	-0.0225033	1
Bacteria;Proteobacteria;Gammaproteobacteria;Pseudomonadales;Moraxellaceae;Acinetobacter;nan	Nares_Raw_community	Nares_Day_30_community	0	0	-0.0160549	0.0418312
Bacteria;Actinobacteria;Actinomycetia;Propionibacteriales;Propionibacteriaceae;Cutibacterium;nan	Nares_Raw_community	Nares_Day_30_community	3.60554	0.0432236	0.0701901	2.24677e-06
Bacteria;Firmicutes;Tissierellia;Tissierellales;Peptoniphilaceae;Anaerococcus;nan	Nares_Raw_community	Nares_Day_30_community	0	0.0118038	-0.0239979	0.168897
Bacteria;Actinobacteria;Actinomycetia;Micrococcales;Micrococcaceae;Kocuria;nan	Nares_Raw_community	Nares_Day_30_community	0	0	-0.0211951	0.638898
Bacteria;Firmicutes;Tissierellia;Tissierellales;Peptoniphilaceae;Parvimonas;nan	Nares_Raw_community	Nares_Day_30_community	0	0	4.84721e-05	0.176111
Bacteria;Actinobacteria;Coriobacteriia;Coriobacteriales;Atopobiaceae;Lancefieldella;nan	Nares_Raw_community	Nares_Day_30_community	0	0	0.0001607	0.176111
Bacteria;Firmicutes;Clostridia;Eubacteriales;Lachnospiraceae;Lachnoanaerobaculum;nan	Nares_Raw_community	Nares_Day_30_community	0	0	2.46176e-05	0.276481
nan;nan;nan;nan;nan;nan;nan	Nares_Raw_community	Nares_Day_30_community	0	0	-0.0361975	0.724608
Bacteria;Firmicutes;Clostridia;Eubacteriales;Lachnospiraceae;Oribacterium;nan	Nares_Raw_community	Nares_Day_30_community	0	0	0.000135483	0.276481
Bacteria;Actinobacteria;Actinomycetia;Micrococcales;Micrococcaceae;Rothia;nan	Nares_Raw_community	Nares_Day_30_community	inf	0.000136149	0.010251	0.000903579
nan;nan;nan;nan;nan;nan;nan	Nares_Raw_community	Nares_Day_30_community	0	0	0.0595068	0.0935623
nan;nan;nan;nan;nan;nan;nan	Nares_Raw_community	Nares_Day_30_community	0	0	0.000429793	0.0280883
nan;nan;nan;nan;nan;nan;nan	Nares_Raw_community	Nares_Day_30_community	0	0	-0.00853087	0.151028
nan;nan;nan;nan;nan;nan;nan	Nares_Raw_community	Nares_Day_30_community	0	0	-0.00374487	1
Bacteria;Proteobacteria;Epsilonproteobacteria;Campylobacterales;Campylobacteraceae;Campylobacter;nan	Nares_Raw_community	Nares_Day_30_community	0	0	0.000170479	0.15498
Bacteria;Fusobacteria;Fusobacteriia;Fusobacteriales;Leptotrichiaceae;Leptotrichia;nan	Nares_Raw_community	Nares_Day_30_community	0	0	0.00483708	0.0167509
Bacteria;Actinobacteria;Actinomycetia;Actinomycetales;Actinomycetaceae;Schaalia;nan	Nares_Raw_community	Nares_Day_30_community	0	0	0.0018728	0.00741118
nan;nan;nan;nan;nan;nan;nan	Nares_Raw_community	Nares_Day_30_community	0	0	-0.000198633	0.15498
Bacteria;Proteobacteria;Gammaproteobacteria;Enterobacterales;nan;nan;nan	Nares_Raw_community	Nares_Day_30_community	0	0	0
nan;nan;nan;nan;nan;nan;nan	Nares_Raw_community	Nares_Day_30_community	0	0	0
nan;nan;nan;nan;nan;nan;nan	Nares_Raw_community	Nares_Day_30_community	inf	0.0133813	0.0251134	5.26312e-08
Bacteria;Saccharibacteria_(TM7);Saccharibacteria_(TM7)_[C-1];Saccharibacteria_(TM7)_[O-1];Saccharibacteria_(TM7)_[F-1];Saccharibacteria_(TM7)_[G-1];nan	Nares_Raw_community	Nares_Day_30_community	0	0	0.000299418	0.0464853
nan;nan;nan;nan;nan;nan;nan	Nares_Raw_community	Nares_Day_30_community	0	0	0.010262	0.00942352
Bacteria;Bacteroidetes;Bacteroidia;Bacteroidales;nan;nan;nan	Nares_Raw_community	Nares_Day_30_community	0	0	0
nan;nan;nan;nan;nan;nan;nan	Nares_Raw_community	Nares_Day_30_community	0	0	1.40235e-06	0.372386
Bacteria;Proteobacteria;Gammaproteobacteria;Enterobacterales;Enterobacteriaceae;Enterobacter;nan	Nares_Raw_community	Nares_Day_30_community	0	0	-0.0077439	1
Bacteria;Actinobacteria;Actinomycetia;Actinomycetales;Actinomycetaceae;Actinomyces;nan	Nares_Raw_community	Nares_Day_30_community	0	0	0.000760037	0.00874182
Bacteria;Firmicutes;Clostridia;Eubacteriales;Lachnospiraceae;Catonella;nan	Nares_Raw_community	Nares_Day_30_community	0	0	1.57884e-05	0.372386
Bacteria;Bacteroidetes;Flavobacteriia;Flavobacteriales;Flavobacteriaceae;Capnocytophaga;nan	Nares_Raw_community	Nares_Day_30_community	0	0	0.000152549	0.127289
nan;nan;nan;nan;nan;nan;nan	Nares_Raw_community	Nares_Day_30_community	0	0	0
nan;nan;nan;nan;nan;nan;nan	Nares_Raw_community	Nares_Day_30_community	0	0	-0.00151047	0.372386
Bacteria;Proteobacteria;Gammaproteobacteria;Xanthomonadales;Xanthomonadaceae;Stenotrophomonas;nan	Nares_Raw_community	Nares_Day_30_community	0	0	2.98102e-05	0.276481
nan;nan;nan;nan;nan;nan;nan	Nares_Raw_community	Nares_Day_30_community	0	0	0.00421299	0.127289
nan;nan;nan;nan;nan;nan;nan	Nares_Raw_community	Nares_Day_30_community	0	0	1.57884e-05	0.372386
Bacteria;Proteobacteria;Gammaproteobacteria;Pseudomonadales;Moraxellaceae;Moraxella;nan	Nares_Raw_community	Nares_Day_30_community	0	0	0.0123253	0.372386
Bacteria;Firmicutes;Clostridia;Eubacteriales;Lachnospiraceae;Lachnospiraceae_[G-2];nan	Nares_Raw_community	Nares_Day_30_community	0	0	8.6812e-07	0.372386
nan;nan;nan;nan;nan;nan;nan	Nares_Raw_community	Nares_Day_30_community	0	0	1.60268e-06	0.372386
nan;nan;nan;nan;nan;nan;nan	Nares_Raw_community	Nares_Day_30_community	0	0	7.8544e-05	0.176111
nan;nan;nan;nan;nan;nan;nan	Nares_Raw_community	Nares_Day_30_community	0	0	0
nan;nan;nan;nan;nan;nan;nan	Nares_Raw_community	Nares_Day_30_community	0	0	2.96033e-05	0.372386
Bacteria;Firmicutes;Negativicutes;Veillonellales;Veillonellaceae;Dialister;nan	Nares_Raw_community	Nares_Day_30_community	0	0	0.00017182	0.127289
nan;nan;nan;nan;nan;nan;nan	Nares_Raw_community	Nares_Day_30_community	0	0	0.008328	0.000856711
Bacteria;Actinobacteria;Actinomycetia;Actinomycetales;Actinomycetaceae;nan;nan	Nares_Raw_community	Nares_Day_30_community	0	0	0
Bacteria;Firmicutes;Clostridia;Eubacteriales;nan;nan;nan	Nares_Raw_community	Nares_Day_30_community	0	0	0
nan;nan;nan;nan;nan;nan;nan	Nares_Raw_community	Nares_Day_30_community	0	0	1.50986e-05	0.276481
Bacteria;Firmicutes;Negativicutes;Veillonellales;Veillonellaceae;nan;nan	Nares_Raw_community	Nares_Day_30_community	0	0	0
Bacteria;Proteobacteria;Gammaproteobacteria;Pasteurellales;Pasteurellaceae;Aggregatibacter;nan	Nares_Raw_community	Nares_Day_30_community	0	0	0.000171295	0.276481
nan;nan;nan;nan;nan;nan;nan	Nares_Raw_community	Nares_Day_30_community	0	0	0
Bacteria;Firmicutes;Clostridia;Eubacteriales;Lachnospiraceae;nan;nan	Nares_Raw_community	Nares_Day_30_community	0	0	0
Bacteria;Firmicutes;Negativicutes;Selenomonadales;Selenomonadaceae;Selenomonas;nan	Nares_Raw_community	Nares_Day_30_community	0	0	1.33557e-06	0.372386
Bacteria;Firmicutes;Clostridia;Eubacteriales;nan;nan;nan	Nares_Raw_community	Nares_Day_30_community	0	0	0
Bacteria;Firmicutes;Clostridia;Eubacteriales;nan;nan;nan	Nares_Raw_community	Nares_Day_30_community	0	0	0
nan;nan;nan;nan;nan;nan;nan	Nares_Raw_community	Nares_Day_30_community	0	0	-0.00107821	0.638898
nan;nan;nan;nan;nan;nan;nan	Nares_Raw_community	Nares_Day_30_community	0	0	0
nan;nan;nan;nan;nan;nan;nan	Nares_Raw_community	Nares_Day_30_community	0	0	0
nan;nan;nan;nan;nan;nan;nan	Nares_Raw_community	Nares_Day_30_community	0	0	0
Bacteria;Firmicutes;Bacilli;Lactobacillales;Lactobacillaceae;Limosilactobacillus;nan	Nares_Raw_community	Nares_Day_30_community	0	0	2.75402e-05	0.276481
Bacteria;Proteobacteria;Betaproteobacteria;Neisseriales;Neisseriaceae;nan;nan	Nares_Raw_community	Nares_Day_30_community	0	0	0
Bacteria;nan;nan;nan;nan;nan;nan	Nares_Raw_community	Nares_Day_30_community	0	0	0
Bacteria;Proteobacteria;Betaproteobacteria;Neisseriales;Neisseriaceae;Kingella;nan	Nares_Raw_community	Nares_Day_30_community	0	0	3.38473e-05	0.276481
Bacteria;Firmicutes;Clostridia;Eubacteriales;Lachnospiraceae;nan;nan	Nares_Raw_community	Nares_Day_30_community	0	0	0
nan;nan;nan;nan;nan;nan;nan	Nares_Raw_community	Nares_Day_30_community	0	0	4.87483e-06	0.372386
Bacteria;nan;nan;nan;nan;nan;nan	Nares_Raw_community	Nares_Day_30_community	0	0	0
nan;nan;nan;nan;nan;nan;nan	Nares_Raw_community	Nares_Day_30_community	0	0	0
nan;nan;nan;nan;nan;nan;nan	Nares_Raw_community	Nares_Day_30_community	0	0	0.000255056	0.276481
Bacteria;Firmicutes;Bacilli;Lactobacillales;Lactobacillaceae;nan;nan	Nares_Raw_community	Nares_Day_30_community	0	0	0
Bacteria;Actinobacteria;Actinomycetia;Micrococcales;Microbacteriaceae;Microbacterium;nan	Nares_Raw_community	Nares_Day_30_community	0	0	0.000102372	0.176111
nan;nan;nan;nan;nan;nan;nan	Nares_Raw_community	Nares_Day_30_community	0	0	0
Bacteria;Bacteroidetes;Bacteroidia;Bacteroidales;nan;nan;nan	Nares_Raw_community	Nares_Day_30_community	0	0	0
Bacteria;Firmicutes;Negativicutes;Selenomonadales;Selenomonadaceae;nan;nan	Nares_Raw_community	Nares_Day_30_community	0	0	0
nan;nan;nan;nan;nan;nan;nan	Nares_Raw_community	Nares_Day_30_community	0	0	3.67233e-05	0.276481
Bacteria;Proteobacteria;Gammaproteobacteria;Pseudomonadales;Pseudomonadaceae;Pseudomonas;nan	Nares_Raw_community	Nares_Day_30_community	0	0	0.000655647	0.00942352
Bacteria;nan;nan;nan;nan;nan;nan	Nares_Raw_community	Nares_Day_30_community	0	0	0
nan;nan;nan;nan;nan;nan;nan	Nares_Raw_community	Nares_Day_30_community	0	0	0.000319641	0.372386
Bacteria;Bacteroidetes;Bacteroidia;Bacteroidales;nan;nan;nan	Nares_Raw_community	Nares_Day_30_community	0	0	0
nan;nan;nan;nan;nan;nan;nan	Nares_Raw_community	Nares_Day_30_community	0	0	0
nan;nan;nan;nan;nan;nan;nan	Nares_Raw_community	Nares_Day_30_community	0	0	0
nan;nan;nan;nan;nan;nan;nan	Nares_Raw_community	Nares_Day_30_community	0	0	0
nan;nan;nan;nan;nan;nan;nan	Nares_Raw_community	Nares_Day_30_community	0	0	0
Bacteria;Firmicutes;Clostridia;Eubacteriales;Lachnospiraceae;nan;nan	Nares_Raw_community	Nares_Day_30_community	0	0	0
Bacteria;Proteobacteria;Betaproteobacteria;Burkholderiales;Comamonadaceae;nan;nan	Nares_Raw_community	Nares_Day_30_community	0	0	0
nan;nan;nan;nan;nan;nan;nan	Nares_Raw_community	Nares_Day_30_community	0	0	0.000219868	0.0807946
Bacteria;Firmicutes;Clostridia;Eubacteriales;Lachnospiraceae;nan;nan	Nares_Raw_community	Nares_Day_30_community	0	0	0
nan;nan;nan;nan;nan;nan;nan	Nares_Raw_community	Nares_Day_30_community	0	0	0
Bacteria;Firmicutes;Bacilli;Lactobacillales;Lactobacillaceae;Lactobacillus;nan	Nares_Raw_community	Nares_Day_30_community	0	0	0.000228077	0.005868
nan;nan;nan;nan;nan;nan;nan	Nares_Raw_community	Nares_Day_30_community	0	0	1.18413e-05	0.372386
Bacteria;nan;nan;nan;nan;nan;nan	Nares_Raw_community	Nares_Day_30_community	0	0	0
nan;nan;nan;nan;nan;nan;nan	Nares_Raw_community	Nares_Day_30_community	0	0	0
nan;nan;nan;nan;nan;nan;nan	Nares_Raw_community	Nares_Day_30_community	0	0	0.000138318	0.127289
Bacteria;Bacteroidetes;Flavobacteriia;Flavobacteriales;Weeksellaceae;nan;nan	Nares_Raw_community	Nares_Day_30_community	0	0	0
nan;nan;nan;nan;nan;nan;nan	Nares_Raw_community	Nares_Day_30_community	0	0	8.9167e-05	0.372386
Bacteria;nan;nan;nan;nan;nan;nan	Nares_Raw_community	Nares_Day_30_community	0	0	0
Bacteria;Fusobacteria;Fusobacteriia;Fusobacteriales;Leptotrichiaceae;nan;nan	Nares_Raw_community	Nares_Day_30_community	0	0	0
nan;nan;nan;nan;nan;nan;nan	Nares_Raw_community	Nares_Day_30_community	0	0	0
nan;nan;nan;nan;nan;nan;nan	Nares_Raw_community	Nares_Day_30_community	0	0	0.000103952	0.372386
Bacteria;Firmicutes;Bacilli;Lactobacillales;Lactobacillaceae;Lacticaseibacillus;nan	Nares_Raw_community	Nares_Day_30_community	0	0	0.000202184	0.0807946
Bacteria;nan;nan;nan;nan;nan;nan	Nares_Raw_community	Nares_Day_30_community	0	0	0
Bacteria;Proteobacteria;nan;nan;nan;nan;nan	Nares_Raw_community	Nares_Day_30_community	0	0	0
nan;nan;nan;nan;nan;nan;nan	Nares_Raw_community	Nares_Day_30_community	0	0	6.12392e-05	0.276481
nan;nan;nan;nan;nan;nan;nan	Nares_Raw_community	Nares_Day_30_community	0	0	2.63807e-05	0.372386
nan;nan;nan;nan;nan;nan;nan	Nares_Raw_community	Nares_Day_30_community	0	0	0
Bacteria;nan;nan;nan;nan;nan;nan	Nares_Raw_community	Nares_Day_30_community	0	0	0
nan;nan;nan;nan;nan;nan;nan	Nares_Raw_community	Nares_Day_30_community	0	0	0
Bacteria;Proteobacteria;Alphaproteobacteria;Rhodospirillales;Acetobacteraceae;Roseomonas;nan	Nares_Raw_community	Nares_Day_30_community	0	0	9.12988e-05	0.276481
Bacteria;Firmicutes;Bacilli;Lactobacillales;Lactobacillaceae;Lentilactobacillus;nan	Nares_Raw_community	Nares_Day_30_community	0	0	6.31055e-05	0.372386
nan;nan;nan;nan;nan;nan;nan	Nares_Raw_community	Nares_Day_30_community	0	0	2.11583e-05	0.372386
nan;nan;nan;nan;nan;nan;nan	Nares_Raw_community	Nares_Day_30_community	0	0	1.6583e-05	0.372386
nan;nan;nan;nan;nan;nan;nan	Nares_Raw_community	Nares_Day_30_community	0	0	0
nan;nan;nan;nan;nan;nan;nan	Nares_Raw_community	Nares_Day_30_community	0	0	2.22074e-05	0.372386
nan;nan;nan;nan;nan;nan;nan	Nares_Raw_community	Nares_Day_30_community	0	0	2.90911e-05	0.176111
nan;nan;nan;nan;nan;nan;nan	Nares_Raw_community	Nares_Day_30_community	0	0	1.85101e-05	0.276481
Bacteria;Proteobacteria;Gammaproteobacteria;Enterobacterales;Enterobacteriaceae;Klebsiella;pneumoniae_HMT-731	Nares_Raw_community	Nares_Day_30_community	0	0	-0.0376954	0.756499
Bacteria;Firmicutes;Clostridia;Eubacteriales;Peptostreptococcaceae;Peptostreptococcus;stomatis_HMT-112	Nares_Raw_community	Nares_Day_30_community	0	0	9.60567e-05	0.305882
Bacteria;Firmicutes;Bacilli;Lactobacillales;Carnobacteriaceae;Granulicatella;adiacens_HMT-534	Nares_Raw_community	Nares_Day_30_community	0	0	-0.0206137	0.127289
Bacteria;Actinobacteria;Actinomycetia;Corynebacteriales;Corynebacteriaceae;Corynebacterium;tuberculostearicum_HMT-077	Nares_Raw_community	Nares_Day_30_community	0	0.0217507	0.0174351	0.155632
Bacteria;Proteobacteria;Gammaproteobacteria;Enterobacterales;Enterobacteriaceae;Escherichia;coli_HMT-574	Nares_Raw_community	Nares_Day_30_community	0	0	-0.0062021	0.638898
Bacteria;Proteobacteria;Gammaproteobacteria;Enterobacterales;Enterobacteriaceae;Klebsiella;aerogenes_HMT-153	Nares_Raw_community	Nares_Day_30_community	0	0	-0.0573811	0.854627
Bacteria;Firmicutes;Tissierellia;Tissierellales;Peptoniphilaceae;Finegoldia;magna_HMT-662	Nares_Raw_community	Nares_Day_30_community	0	0	-0.011061	0.690748
Bacteria;Proteobacteria;Gammaproteobacteria;Pasteurellales;Pasteurellaceae;Haemophilus;parainfluenzae_HMT-718	Nares_Raw_community	Nares_Day_30_community	0	0	0.00382203	0.00052045
Bacteria;Firmicutes;Erysipelotrichia;Erysipelotrichales;Erysipelotrichaceae;Solobacterium;moorei_HMT-678	Nares_Raw_community	Nares_Day_30_community	0	0	3.65108e-05	0.372386
Bacteria;Bacteroidetes;Bacteroidia;Bacteroidales;Prevotellaceae;Prevotella;nan	Nares_Raw_community	Nares_Day_30_community	0	0	0
Bacteria;Bacteroidetes;Bacteroidia;Bacteroidales;Porphyromonadaceae;Porphyromonas;pasteri_HMT-279	Nares_Raw_community	Nares_Day_30_community	0	0	0.00123948	0.15498
Bacteria;Firmicutes;Bacilli;Bacillales;Gemellaceae;Gemella;sanguinis_HMT-757	Nares_Raw_community	Nares_Day_30_community	0	0	0.000484508	0.372386
Bacteria;Firmicutes;Clostridia;Eubacteriales;Lachnospiraceae;Stomatobaculum;sp._HMT_097_HMT-097	Nares_Raw_community	Nares_Day_30_community	0	0	1.48017e-05	0.372386
Bacteria;Bacteroidetes;Bacteroidia;Bacteroidales;Prevotellaceae;Prevotella;melaninogenica_HMT-469	Nares_Raw_community	Nares_Day_30_community	0	0	0.000502742	0.0280883
Bacteria;Firmicutes;Bacilli;Bacillales;Gemellaceae;Gemella;haemolysans_HMT-626	Nares_Raw_community	Nares_Day_30_community	0	0	0.00217415	0.0167509
Bacteria;Firmicutes;Bacilli;Bacillales;Staphylococcaceae;Staphylococcus;warneri_HMT-076	Nares_Raw_community	Nares_Day_30_community	0	0	-0.0210032	0.848765
Bacteria;Bacteroidetes;Bacteroidia;Bacteroidales;Prevotellaceae;Alloprevotella;sp._HMT_473_HMT-473	Nares_Raw_community	Nares_Day_30_community	0	0	0.000196376	0.176111
Bacteria;Proteobacteria;Gammaproteobacteria;Enterobacterales;Enterobacteriaceae;Cronobacter;sakazakii_HMT-753	Nares_Raw_community	Nares_Day_30_community	0	0	-0.0225033	1
Bacteria;Firmicutes;Bacilli;Lactobacillales;Streptococcaceae;Streptococcus;anginosus_HMT-543	Nares_Raw_community	Nares_Day_30_community	0	0	1.13523e-06	0.372386
Bacteria;Actinobacteria;Actinomycetia;Propionibacteriales;Propionibacteriaceae;Cutibacterium;acnes_HMT-530	Nares_Raw_community	Nares_Day_30_community	inf	0.0432767	0.0725363	8.22107e-09
Bacteria;Firmicutes;Tissierellia;Tissierellales;Peptoniphilaceae;Anaerococcus;sp._HMT_295_HMT-295	Nares_Raw_community	Nares_Day_30_community	0	0	-0.0157632	0.567519
Bacteria;Firmicutes;Tissierellia;Tissierellales;Peptoniphilaceae;Anaerococcus;octavius_HMT-017	Nares_Raw_community	Nares_Day_30_community	0	0.00424453	-0.00588139	0.276481
Bacteria;Firmicutes;Negativicutes;Veillonellales;Veillonellaceae;Veillonella;atypica_HMT-524	Nares_Raw_community	Nares_Day_30_community	0	0	1.23772e-05	0.372386
Bacteria;Bacteroidetes;Bacteroidia;Bacteroidales;Prevotellaceae;Prevotella;nan	Nares_Raw_community	Nares_Day_30_community	0	0	0
Bacteria;Firmicutes;Negativicutes;Veillonellales;Veillonellaceae;Veillonella;dispar_HMT-160	Nares_Raw_community	Nares_Day_30_community	0	0	0.000553326	0.0807946
Bacteria;Actinobacteria;Actinomycetia;Micrococcales;Micrococcaceae;Kocuria;rhizophila_HMT-197	Nares_Raw_community	Nares_Day_30_community	0	0	-0.0211128	0.638898
Bacteria;Firmicutes;Bacilli;Lactobacillales;Streptococcaceae;Streptococcus;sanguinis_HMT-758	Nares_Raw_community	Nares_Day_30_community	0	0	0.000653318	0.00942352
Bacteria;Actinobacteria;Coriobacteriia;Coriobacteriales;Atopobiaceae;Lancefieldella;parvula_HMT-723	Nares_Raw_community	Nares_Day_30_community	0	0	0.000130362	0.176111
Bacteria;Actinobacteria;Actinomycetia;Propionibacteriales;Propionibacteriaceae;Cutibacterium;avidum_HMT-552	Nares_Raw_community	Nares_Day_30_community	-3.59367	-0.00314076	-0.00733298	0.0496735
Bacteria;Firmicutes;Negativicutes;Veillonellales;Veillonellaceae;Veillonella;rogosae_HMT-158	Nares_Raw_community	Nares_Day_30_community	0	0	1.81802e-05	0.372386
Bacteria;Firmicutes;Clostridia;Eubacteriales;Lachnospiraceae;Lachnoanaerobaculum;umeaense_HMT-107	Nares_Raw_community	Nares_Day_30_community	0	0	2.36827e-05	0.372386
Bacteria;Actinobacteria;Actinomycetia;Corynebacteriales;Corynebacteriaceae;Corynebacterium;pseudodiphtheriticum_HMT-060	Nares_Raw_community	Nares_Day_30_community	0	0	-0.0168312	0.931424
Bacteria;Bacteroidetes;Bacteroidia;Bacteroidales;Prevotellaceae;Prevotella;nan	Nares_Raw_community	Nares_Day_30_community	0	0	0
Bacteria;Firmicutes;Bacilli;Bacillales;Bacillaceae;Bacillus;subtilis_HMT-468	Nares_Raw_community	Nares_Day_30_community	0	0	-0.0117511	0.15498
Bacteria;Firmicutes;Clostridia;Eubacteriales;Lachnospiraceae;Oribacterium;sinus_HMT-457	Nares_Raw_community	Nares_Day_30_community	0	0	0.000135483	0.276481
Bacteria;Actinobacteria;Actinomycetia;Micrococcales;Micrococcaceae;Rothia;mucilaginosa_HMT-681	Nares_Raw_community	Nares_Day_30_community	0	0	0.00994593	0.00052045
Bacteria;Firmicutes;Bacilli;Lactobacillales;Carnobacteriaceae;Dolosigranulum;pigrum_HMT-813	Nares_Raw_community	Nares_Day_30_community	0	0	0.0595068	0.0935623
Bacteria;Proteobacteria;Betaproteobacteria;Burkholderiales;Burkholderiaceae;Lautropia;mirabilis_HMT-022	Nares_Raw_community	Nares_Day_30_community	0	0	0.000429793	0.0280883
Bacteria;Actinobacteria;Actinomycetia;Micrococcales;Dermabacteraceae;Dermabacter;hominis_HMT-354	Nares_Raw_community	Nares_Day_30_community	0	0	-0.00853087	0.151028
Bacteria;Proteobacteria;Betaproteobacteria;Neisseriales;Neisseriaceae;Neisseria;nan	Nares_Raw_community	Nares_Day_30_community	0	0	0
Bacteria;Firmicutes;Bacilli;Bacillales;Bacillaceae;Bacillus;anthracis_HMT-824	Nares_Raw_community	Nares_Day_30_community	0	0	-0.0244464	0.372386
Bacteria;Bacteroidetes;Bacteroidia;Bacteroidales;Prevotellaceae;Prevotella;nan	Nares_Raw_community	Nares_Day_30_community	0	0	0
Bacteria;Proteobacteria;Gammaproteobacteria;Enterobacterales;Enterobacteriaceae;Kluyvera;ascorbata_HMT-865	Nares_Raw_community	Nares_Day_30_community	0	0	-0.00374487	1
Bacteria;Proteobacteria;Epsilonproteobacteria;Campylobacterales;Campylobacteraceae;Campylobacter;concisus_HMT-575	Nares_Raw_community	Nares_Day_30_community	0	0	2.46325e-05	0.276481
Bacteria;Bacteroidetes;Bacteroidia;Bacteroidales;Prevotellaceae;Alloprevotella;sp._HMT_308_HMT-308	Nares_Raw_community	Nares_Day_30_community	0	0	1.28281e-05	0.372386
Bacteria;Fusobacteria;Fusobacteriia;Fusobacteriales;Leptotrichiaceae;Leptotrichia;nan	Nares_Raw_community	Nares_Day_30_community	0	0	0
Bacteria;Firmicutes;Negativicutes;Veillonellales;Veillonellaceae;Veillonella;denticariosi_HMT-887	Nares_Raw_community	Nares_Day_30_community	0	0	7.34563e-07	0.372386
Bacteria;Bacteroidetes;Bacteroidia;Bacteroidales;Prevotellaceae;Prevotella;oris_HMT-311	Nares_Raw_community	Nares_Day_30_community	0	0	0.00014496	0.176111
Bacteria;Firmicutes;Bacilli;Lactobacillales;Aerococcaceae;Abiotrophia;defectiva_HMT-389	Nares_Raw_community	Nares_Day_30_community	0	0	-0.000198633	0.15498
Bacteria;Proteobacteria;Gammaproteobacteria;Enterobacterales;nan;nan;nan	Nares_Raw_community	Nares_Day_30_community	0	0	0
Bacteria;Firmicutes;Tissierellia;Tissierellales;Peptoniphilaceae;Parvimonas;nan	Nares_Raw_community	Nares_Day_30_community	0	0	0
Bacteria;Firmicutes;Tissierellia;Tissierellales;Peptoniphilaceae;Peptoniphilus;sp._HMT_375_HMT-375	Nares_Raw_community	Nares_Day_30_community	0	0	-0.000486065	0.372386
Bacteria;Firmicutes;Clostridia;Eubacteriales;Lachnospiraceae;Stomatobaculum;longum_HMT-419	Nares_Raw_community	Nares_Day_30_community	0	0	1.45094e-05	0.372386
Bacteria;Firmicutes;Clostridia;Eubacteriales;Lachnospiraceae;Oribacterium;nan	Nares_Raw_community	Nares_Day_30_community	0	0	0
nan;nan;nan;nan;nan;nan;nan	Nares_Raw_community	Nares_Day_30_community	0	0	0
Bacteria;Actinobacteria;Actinomycetia;Corynebacteriales;Lawsonellaceae;Lawsonella;clevelandensis_HMT-173	Nares_Raw_community	Nares_Day_30_community	inf	0.0133813	0.0251134	5.26312e-08
Bacteria;Saccharibacteria_(TM7);Saccharibacteria_(TM7)_[C-1];Saccharibacteria_(TM7)_[O-1];Saccharibacteria_(TM7)_[F-1];Saccharibacteria_(TM7)_[G-1];bacterium_HMT_352_HMT-352	Nares_Raw_community	Nares_Day_30_community	0	0	2.86165e-05	0.372386
Bacteria;Firmicutes;Bacilli;Lactobacillales;Enterococcaceae;Enterococcus;faecalis_HMT-604	Nares_Raw_community	Nares_Day_30_community	0	0	0.010262	0.00942352
Bacteria;Actinobacteria;Actinomycetia;Corynebacteriales;Corynebacteriaceae;Corynebacterium;kroppenstedtii_HMT-049	Nares_Raw_community	Nares_Day_30_community	0	0	0.00389455	0.0167509
Bacteria;Firmicutes;Bacilli;Lactobacillales;Streptococcaceae;Streptococcus;nan	Nares_Raw_community	Nares_Day_30_community	0	0	0
Bacteria;Bacteroidetes;Bacteroidia;Bacteroidales;nan;nan;nan	Nares_Raw_community	Nares_Day_30_community	0	0	0
Bacteria;Firmicutes;Bacilli;Lactobacillales;Carnobacteriaceae;Granulicatella;elegans_HMT-596	Nares_Raw_community	Nares_Day_30_community	0	0	0.000109341	0.176111
Bacteria;Firmicutes;Clostridia;Eubacteriales;Lachnospiraceae;Oribacterium;nan	Nares_Raw_community	Nares_Day_30_community	0	0	0
Bacteria;Fusobacteria;Fusobacteriia;Fusobacteriales;Leptotrichiaceae;Pseudoleptotrichia;sp._HMT_221_HMT-221	Nares_Raw_community	Nares_Day_30_community	0	0	1.40235e-06	0.372386
Bacteria;Fusobacteria;Fusobacteriia;Fusobacteriales;Leptotrichiaceae;Leptotrichia;sp._HMT_215_HMT-215	Nares_Raw_community	Nares_Day_30_community	0	0	7.69686e-05	0.372386
Bacteria;Proteobacteria;Betaproteobacteria;Neisseriales;Neisseriaceae;Neisseria;elongata_HMT-598	Nares_Raw_community	Nares_Day_30_community	0	0	0.000208533	0.0807946
Bacteria;Actinobacteria;Actinomycetia;Micrococcales;Micrococcaceae;Rothia;dentocariosa_HMT-587	Nares_Raw_community	Nares_Day_30_community	0	0	0.000220314	0.198903
Bacteria;Proteobacteria;Gammaproteobacteria;Pasteurellales;Pasteurellaceae;Haemophilus;sputorum_HMT-944	Nares_Raw_community	Nares_Day_30_community	0	0	0.000247665	0.176111
Bacteria;Bacteroidetes;Bacteroidia;Bacteroidales;Prevotellaceae;Alloprevotella;sp._HMT_914_HMT-914	Nares_Raw_community	Nares_Day_30_community	0	0	1.8746e-05	0.372386
Bacteria;Firmicutes;Bacilli;Lactobacillales;Streptococcaceae;Streptococcus;constellatus_HMT-576	Nares_Raw_community	Nares_Day_30_community	0	0	2.6643e-05	0.372386
Bacteria;Bacteroidetes;Bacteroidia;Bacteroidales;Porphyromonadaceae;Porphyromonas;nan	Nares_Raw_community	Nares_Day_30_community	0	0	0
Bacteria;Actinobacteria;Actinomycetia;Actinomycetales;Actinomycetaceae;Actinomyces;graevenitzii_HMT-866	Nares_Raw_community	Nares_Day_30_community	0	0	3.35504e-05	0.372386
Bacteria;Firmicutes;Clostridia;Eubacteriales;Lachnospiraceae;Lachnoanaerobaculum;nan	Nares_Raw_community	Nares_Day_30_community	0	0	0
Bacteria;Firmicutes;Bacilli;Bacillales;Gemellaceae;Gemella;morbillorum_HMT-046	Nares_Raw_community	Nares_Day_30_community	0	0	1.00168e-06	0.372386
Bacteria;Actinobacteria;Actinomycetia;Corynebacteriales;Corynebacteriaceae;Corynebacterium;bovis_HMT-208	Nares_Raw_community	Nares_Day_30_community	0	0	0.00117245	0.952858
Bacteria;Actinobacteria;Actinomycetia;Propionibacteriales;Propionibacteriaceae;Cutibacterium;granulosum_HMT-114	Nares_Raw_community	Nares_Day_30_community	inf	0.00269954	0.00435016	2.65325e-07
Bacteria;Actinobacteria;Actinomycetia;Micrococcales;Micrococcaceae;Rothia;aeria_HMT-188	Nares_Raw_community	Nares_Day_30_community	0	0	9.34295e-05	0.176111
Bacteria;Bacteroidetes;Bacteroidia;Bacteroidales;Prevotellaceae;Prevotella;nan	Nares_Raw_community	Nares_Day_30_community	0	0	0
Bacteria;Firmicutes;Tissierellia;Tissierellales;Peptoniphilaceae;Anaerococcus;sp._HMT_290_HMT-290	Nares_Raw_community	Nares_Day_30_community	0	0	0.00841233	0.00052045
Bacteria;Firmicutes;Clostridia;Eubacteriales;Lachnospiraceae;Catonella;nan	Nares_Raw_community	Nares_Day_30_community	0	0	0
Bacteria;Bacteroidetes;Flavobacteriia;Flavobacteriales;Flavobacteriaceae;Capnocytophaga;nan	Nares_Raw_community	Nares_Day_30_community	0	0	0
nan;nan;nan;nan;nan;nan;nan	Nares_Raw_community	Nares_Day_30_community	0	0	0
Bacteria;Actinobacteria;Actinomycetia;Corynebacteriales;Dietziaceae;Dietzia;cinnamea_HMT-368	Nares_Raw_community	Nares_Day_30_community	0	0	-0.00151047	0.372386
Bacteria;Proteobacteria;Gammaproteobacteria;Xanthomonadales;Xanthomonadaceae;Stenotrophomonas;nan	Nares_Raw_community	Nares_Day_30_community	0	0	0
Bacteria;Firmicutes;Bacilli;Lactobacillales;Streptococcaceae;Lactococcus;lactis_HMT-804	Nares_Raw_community	Nares_Day_30_community	0	0	0.00421299	0.127289
Bacteria;Bacteroidetes;Bacteroidia;Bacteroidales;Prevotellaceae;Prevotella;nan	Nares_Raw_community	Nares_Day_30_community	0	0	0
Bacteria;Absconditabacteria_(SR1);Absconditabacteria_(SR1)_[C-1];Absconditabacteria_(SR1)_[O-1];Absconditabacteria_(SR1)_[F-1];Absconditabacteria_(SR1)_[G-1];bacterium_HMT_875_HMT-875	Nares_Raw_community	Nares_Day_30_community	0	0	1.57884e-05	0.372386
Bacteria;Actinobacteria;Actinomycetia;Actinomycetales;Actinomycetaceae;Schaalia;nan	Nares_Raw_community	Nares_Day_30_community	0	0	0
Bacteria;Bacteroidetes;Flavobacteriia;Flavobacteriales;Flavobacteriaceae;Capnocytophaga;sputigena_HMT-775	Nares_Raw_community	Nares_Day_30_community	0	0	5.29819e-05	0.276481
Bacteria;Firmicutes;Clostridia;Eubacteriales;Lachnospiraceae;Lachnospiraceae_[G-2];bacterium_HMT_096_HMT-096	Nares_Raw_community	Nares_Day_30_community	0	0	8.6812e-07	0.372386
Bacteria;Bacteroidetes;Bacteroidia;Bacteroidales;Prevotellaceae;Prevotella;nan	Nares_Raw_community	Nares_Day_30_community	0	0	0
Bacteria;Proteobacteria;Gammaproteobacteria;Cardiobacteriales;Cardiobacteriaceae;Cardiobacterium;hominis_HMT-633	Nares_Raw_community	Nares_Day_30_community	0	0	1.60268e-06	0.372386
Bacteria;Bacteroidetes;Flavobacteriia;Flavobacteriales;Weeksellaceae;Riemerella;sp._HMT_322_HMT-322	Nares_Raw_community	Nares_Day_30_community	0	0	7.8544e-05	0.176111
Bacteria;Actinobacteria;Coriobacteriia;Coriobacteriales;Atopobiaceae;Lancefieldella;rimae_HMT-750	Nares_Raw_community	Nares_Day_30_community	0	0	3.03378e-05	0.372386
Bacteria;Proteobacteria;Gammaproteobacteria;Pasteurellales;Pasteurellaceae;Haemophilus;sp._HMT_036_HMT-036	Nares_Raw_community	Nares_Day_30_community	0	0	0.000384483	0.127289
nan;nan;nan;nan;nan;nan;nan	Nares_Raw_community	Nares_Day_30_community	0	0	0
Bacteria;Bacteroidetes;Bacteroidia;Bacteroidales;Prevotellaceae;Prevotella;nan	Nares_Raw_community	Nares_Day_30_community	0	0	0
Bacteria;Saccharibacteria_(TM7);Saccharibacteria_(TM7)_[C-1];Saccharibacteria_(TM7)_[O-1];Saccharibacteria_(TM7)_[F-1];Saccharibacteria_(TM7)_[G-3];bacterium_HMT_351_HMT-351	Nares_Raw_community	Nares_Day_30_community	0	0	2.96033e-05	0.372386
Bacteria;Firmicutes;Bacilli;Lactobacillales;Streptococcaceae;Streptococcus;intermedius_HMT-644	Nares_Raw_community	Nares_Day_30_community	0	0	5.70057e-05	0.176111
Bacteria;Fusobacteria;Fusobacteriia;Fusobacteriales;Leptotrichiaceae;Leptotrichia;sp._HMT_225_HMT-225	Nares_Raw_community	Nares_Day_30_community	0	0	0.00472377	0.0807946
Bacteria;Proteobacteria;Betaproteobacteria;Neisseriales;Neisseriaceae;Neisseriaceae_[G-1];bacterium_HMT_174_HMT-174	Nares_Raw_community	Nares_Day_30_community	0	0	0.00606193	0.0167509
Bacteria;Firmicutes;Negativicutes;Veillonellales;Veillonellaceae;Veillonella;parvula_HMT-161	Nares_Raw_community	Nares_Day_30_community	0	0	8.27014e-05	0.176111
Bacteria;Fusobacteria;Fusobacteriia;Fusobacteriales;Fusobacteriaceae;Fusobacterium;nan	Nares_Raw_community	Nares_Day_30_community	0	0	0
Bacteria;Bacteroidetes;Bacteroidia;Bacteroidales;Prevotellaceae;Alloprevotella;nan	Nares_Raw_community	Nares_Day_30_community	0	0	0
Bacteria;Actinobacteria;Actinomycetia;Actinomycetales;Actinomycetaceae;nan;nan	Nares_Raw_community	Nares_Day_30_community	0	0	0
Bacteria;Bacteroidetes;Flavobacteriia;Flavobacteriales;Flavobacteriaceae;Capnocytophaga;leadbetteri_HMT-329	Nares_Raw_community	Nares_Day_30_community	0	0	4.19718e-05	0.176111
Bacteria;Proteobacteria;Gammaproteobacteria;Pasteurellales;Pasteurellaceae;Haemophilus;pittmaniae_HMT-946	Nares_Raw_community	Nares_Day_30_community	0	0	2.96033e-05	0.372386
Bacteria;Bacteroidetes;Bacteroidia;Bacteroidales;Porphyromonadaceae;Porphyromonas;nan	Nares_Raw_community	Nares_Day_30_community	0	0	0
Bacteria;Firmicutes;Clostridia;Eubacteriales;nan;nan;nan	Nares_Raw_community	Nares_Day_30_community	0	0	0
Bacteria;Saccharibacteria_(TM7);Saccharibacteria_(TM7)_[C-1];Saccharibacteria_(TM7)_[O-1];Saccharibacteria_(TM7)_[F-1];Saccharibacteria_(TM7)_[G-6];bacterium_HMT_870_HMT-870	Nares_Raw_community	Nares_Day_30_community	0	0	1.50986e-05	0.276481
Bacteria;Bacteroidetes;Bacteroidia;Bacteroidales;Prevotellaceae;Alloprevotella;tannerae_HMT-466	Nares_Raw_community	Nares_Day_30_community	0	0	6.95981e-05	0.276481
Bacteria;Actinobacteria;Actinomycetia;Corynebacteriales;Corynebacteriaceae;Corynebacterium;singulare_HMT-063	Nares_Raw_community	Nares_Day_30_community	0	0	-0.000669089	0.372386
Bacteria;Firmicutes;Negativicutes;Veillonellales;Veillonellaceae;nan;nan	Nares_Raw_community	Nares_Day_30_community	0	0	0
nan;nan;nan;nan;nan;nan;nan	Nares_Raw_community	Nares_Day_30_community	0	0	0
Bacteria;Bacteroidetes;Bacteroidia;Bacteroidales;Prevotellaceae;Prevotella;pallens_HMT-714	Nares_Raw_community	Nares_Day_30_community	0	0	8.31655e-05	0.176111
Bacteria;Actinobacteria;Actinomycetia;Corynebacteriales;Corynebacteriaceae;Corynebacterium;matruchotii_HMT-666	Nares_Raw_community	Nares_Day_30_community	0	0	3.83662e-05	0.276481
Bacteria;Firmicutes;Clostridia;Eubacteriales;Lachnospiraceae;nan;nan	Nares_Raw_community	Nares_Day_30_community	0	0	0
Bacteria;Bacteroidetes;Bacteroidia;Bacteroidales;Porphyromonadaceae;Porphyromonas;nan	Nares_Raw_community	Nares_Day_30_community	0	0	0
Bacteria;Proteobacteria;Betaproteobacteria;Neisseriales;Neisseriaceae;Neisseria;nan	Nares_Raw_community	Nares_Day_30_community	0	0	0
Bacteria;Proteobacteria;Betaproteobacteria;Neisseriales;Neisseriaceae;Neisseriaceae_[G-1];bacterium_HMT_327_HMT-327	Nares_Raw_community	Nares_Day_30_community	0	0	0.00226607	0.0280883
Bacteria;Saccharibacteria_(TM7);Saccharibacteria_(TM7)_[C-1];Saccharibacteria_(TM7)_[O-1];Saccharibacteria_(TM7)_[F-1];Saccharibacteria_(TM7)_[G-1];bacterium_HMT_347_HMT-347	Nares_Raw_community	Nares_Day_30_community	0	0	2.13691e-06	0.372386
Bacteria;Firmicutes;Clostridia;Eubacteriales;nan;nan;nan	Nares_Raw_community	Nares_Day_30_community	0	0	0
Bacteria;Bacteroidetes;Bacteroidia;Bacteroidales;Prevotellaceae;Prevotella;nan	Nares_Raw_community	Nares_Day_30_community	0	0	0
Bacteria;Firmicutes;Tissierellia;Tissierellales;Peptoniphilaceae;Peptoniphilaceae_[G-3];bacterium_HMT_929_HMT-929	Nares_Raw_community	Nares_Day_30_community	0	0	-0.00107821	0.638898
Bacteria;Proteobacteria;Gammaproteobacteria;Pasteurellales;Pasteurellaceae;Aggregatibacter;nan	Nares_Raw_community	Nares_Day_30_community	0	0	0
Bacteria;Bacteroidetes;Bacteroidia;Bacteroidales;Prevotellaceae;Prevotella;nan	Nares_Raw_community	Nares_Day_30_community	0	0	0
Bacteria;Firmicutes;Negativicutes;Selenomonadales;Selenomonadaceae;Selenomonas;nan	Nares_Raw_community	Nares_Day_30_community	0	0	0
nan;nan;nan;nan;nan;nan;nan	Nares_Raw_community	Nares_Day_30_community	0	0	0
nan;nan;nan;nan;nan;nan;nan	Nares_Raw_community	Nares_Day_30_community	0	0	0
Bacteria;Firmicutes;Bacilli;Lactobacillales;Streptococcaceae;Streptococcus;sobrinus_HMT-768	Nares_Raw_community	Nares_Day_30_community	0	0	2.67782e-05	0.372386
Bacteria;Firmicutes;Bacilli;Lactobacillales;Lactobacillaceae;Limosilactobacillus;fermentum_HMT-608	Nares_Raw_community	Nares_Day_30_community	0	0	1.442e-05	0.372386
Bacteria;Proteobacteria;Betaproteobacteria;Neisseriales;Neisseriaceae;nan;nan	Nares_Raw_community	Nares_Day_30_community	0	0	0
Bacteria;Bacteroidetes;Bacteroidia;Bacteroidales;Prevotellaceae;Prevotella;nan	Nares_Raw_community	Nares_Day_30_community	0	0	0
Bacteria;Bacteroidetes;Bacteroidia;Bacteroidales;Prevotellaceae;Prevotella;nan	Nares_Raw_community	Nares_Day_30_community	0	0	0
Bacteria;nan;nan;nan;nan;nan;nan	Nares_Raw_community	Nares_Day_30_community	0	0	0
Bacteria;Saccharibacteria_(TM7);Saccharibacteria_(TM7)_[C-1];Saccharibacteria_(TM7)_[O-1];Saccharibacteria_(TM7)_[F-1];Saccharibacteria_(TM7)_[G-1];nan	Nares_Raw_community	Nares_Day_30_community	0	0	0
Bacteria;Bacteroidetes;Bacteroidia;Bacteroidales;Prevotellaceae;Prevotella;nan	Nares_Raw_community	Nares_Day_30_community	0	0	0
Bacteria;Bacteroidetes;Bacteroidia;Bacteroidales;Prevotellaceae;Prevotella;nan	Nares_Raw_community	Nares_Day_30_community	0	0	0
Bacteria;Bacteroidetes;Bacteroidia;Bacteroidales;Prevotellaceae;Alloprevotella;nan	Nares_Raw_community	Nares_Day_30_community	0	0	0
Bacteria;Proteobacteria;Betaproteobacteria;Neisseriales;Neisseriaceae;Kingella;oralis_HMT-706	Nares_Raw_community	Nares_Day_30_community	0	0	2.27047e-06	0.372386
Bacteria;Firmicutes;Negativicutes;Veillonellales;Veillonellaceae;Veillonella;sp._HMT_780_HMT-780	Nares_Raw_community	Nares_Day_30_community	0	0	3.69854e-05	0.176111
Bacteria;Firmicutes;Clostridia;Eubacteriales;Lachnospiraceae;nan;nan	Nares_Raw_community	Nares_Day_30_community	0	0	0
Bacteria;Actinobacteria;Actinomycetia;Actinomycetales;Actinomycetaceae;Peptidiphaga;sp._HMT_183_HMT-183	Nares_Raw_community	Nares_Day_30_community	0	0	4.87483e-06	0.372386
Bacteria;Proteobacteria;Epsilonproteobacteria;Campylobacterales;Campylobacteraceae;Campylobacter;ureolyticus_HMT-842	Nares_Raw_community	Nares_Day_30_community	0	0	-1.83464e-05	0.375154
Bacteria;Firmicutes;Negativicutes;Veillonellales;Veillonellaceae;Dialister;nan	Nares_Raw_community	Nares_Day_30_community	0	0	0
Bacteria;Firmicutes;Bacilli;Bacillales;Staphylococcaceae;Staphylococcus;pettenkoferi_HMT-142	Nares_Raw_community	Nares_Day_30_community	0	0	0.000723806	1
Bacteria;Actinobacteria;Actinomycetia;Corynebacteriales;Corynebacteriaceae;Corynebacterium;gottingense_HMT-207	Nares_Raw_community	Nares_Day_30_community	0	0	-0.000143801	0.693843
Bacteria;Firmicutes;Clostridia;Eubacteriales;Lachnospiraceae;Oribacterium;nan	Nares_Raw_community	Nares_Day_30_community	0	0	0
Bacteria;Bacteroidetes;Bacteroidia;Bacteroidales;Prevotellaceae;Prevotella;sp._HMT_317_HMT-317	Nares_Raw_community	Nares_Day_30_community	0	0	2.07223e-05	0.372386
Bacteria;Firmicutes;Negativicutes;Selenomonadales;Selenomonadaceae;Selenomonas;nan	Nares_Raw_community	Nares_Day_30_community	0	0	0
Bacteria;Firmicutes;Negativicutes;Selenomonadales;Selenomonadaceae;Selenomonas;nan	Nares_Raw_community	Nares_Day_30_community	0	0	0
Bacteria;Proteobacteria;Gammaproteobacteria;Pasteurellales;Pasteurellaceae;Haemophilus;nan	Nares_Raw_community	Nares_Day_30_community	0	0	0
Bacteria;Bacteroidetes;Flavobacteriia;Flavobacteriales;Flavobacteriaceae;Capnocytophaga;nan	Nares_Raw_community	Nares_Day_30_community	0	0	0
nan;nan;nan;nan;nan;nan;nan	Nares_Raw_community	Nares_Day_30_community	0	0	0
Bacteria;Bacteroidetes;Bacteroidia;Bacteroidales;Prevotellaceae;Prevotella;buccalis_HMT-562	Nares_Raw_community	Nares_Day_30_community	0	0	2.4688e-05	0.375154
Bacteria;Actinobacteria;Actinomycetia;Corynebacteriales;Corynebacteriaceae;Corynebacterium;amycolatum_HMT-031	Nares_Raw_community	Nares_Day_30_community	0	0	-0.00125146	0.372386
Bacteria;Bacteroidetes;Bacteroidia;Bacteroidales;Prevotellaceae;Alloprevotella;nan	Nares_Raw_community	Nares_Day_30_community	0	0	0
Bacteria;Bacteroidetes;Flavobacteriia;Flavobacteriales;Weeksellaceae;Cloacibacterium;sp._HMT_206_HMT-206	Nares_Raw_community	Nares_Day_30_community	0	0	0.000255056	0.276481
Bacteria;Actinobacteria;Actinomycetia;Propionibacteriales;Propionibacteriaceae;Cutibacterium;sp._HMT_193_HMT-193	Nares_Raw_community	Nares_Day_30_community	0	0	0.00071269	0.127289
Bacteria;Actinobacteria;Actinomycetia;Corynebacteriales;Corynebacteriaceae;Corynebacterium;durum_HMT-595	Nares_Raw_community	Nares_Day_30_community	0	0	1.90024e-05	0.276481
Bacteria;Actinobacteria;Actinomycetia;Actinomycetales;Actinomycetaceae;Schaalia;nan	Nares_Raw_community	Nares_Day_30_community	0	0	0
Bacteria;Firmicutes;Bacilli;Lactobacillales;Lactobacillaceae;nan;nan	Nares_Raw_community	Nares_Day_30_community	0	0	0
nan;nan;nan;nan;nan;nan;nan	Nares_Raw_community	Nares_Day_30_community	0	0	0
Bacteria;Firmicutes;Tissierellia;Tissierellales;Peptoniphilaceae;Peptoniphilus;sp._HMT_187_HMT-187	Nares_Raw_community	Nares_Day_30_community	0	0	-0.000296953	0.276481
Bacteria;nan;nan;nan;nan;nan;nan	Nares_Raw_community	Nares_Day_30_community	0	0	0
Bacteria;Bacteroidetes;Flavobacteriia;Flavobacteriales;Flavobacteriaceae;Capnocytophaga;granulosa_HMT-325	Nares_Raw_community	Nares_Day_30_community	0	0	1.26879e-06	0.372386
Bacteria;Proteobacteria;Betaproteobacteria;Neisseriales;Neisseriaceae;Neisseria;oralis_HMT-014	Nares_Raw_community	Nares_Day_30_community	0	0	0.000113133	0.276481
Bacteria;Bacteroidetes;Bacteroidia;Bacteroidales;Prevotellaceae;Prevotella;nan	Nares_Raw_community	Nares_Day_30_community	0	0	0
Bacteria;Fusobacteria;Fusobacteriia;Fusobacteriales;Leptotrichiaceae;Leptotrichia;hongkongensis_HMT-213	Nares_Raw_community	Nares_Day_30_community	0	0	1.33557e-06	0.372386
Bacteria;Actinobacteria;Actinomycetia;Micrococcales;Microbacteriaceae;Microbacterium;nan	Nares_Raw_community	Nares_Day_30_community	0	0	0
nan;nan;nan;nan;nan;nan;nan	Nares_Raw_community	Nares_Day_30_community	0	0	0
Bacteria;Fusobacteria;Fusobacteriia;Fusobacteriales;Leptotrichiaceae;Leptotrichia;hofstadii_HMT-224	Nares_Raw_community	Nares_Day_30_community	0	0	2.03183e-05	0.372386
Bacteria;Firmicutes;Negativicutes;Selenomonadales;Selenomonadaceae;Selenomonas;sp._HMT_137_HMT-137	Nares_Raw_community	Nares_Day_30_community	0	0	1.33557e-06	0.372386
nan;nan;nan;nan;nan;nan;nan	Nares_Raw_community	Nares_Day_30_community	0	0	0
Bacteria;Bacteroidetes;Bacteroidia;Bacteroidales;Prevotellaceae;Prevotella;nan	Nares_Raw_community	Nares_Day_30_community	0	0	0
Bacteria;Firmicutes;Bacilli;Bacillales;Staphylococcaceae;Staphylococcus;aureus_HMT-550	Nares_Raw_community	Nares_Day_30_community	0	0	-0.000100026	0.372386
Bacteria;Firmicutes;Bacilli;Bacillales;Staphylococcaceae;Staphylococcus;pasteuri_HMT-141	Nares_Raw_community	Nares_Day_30_community	0	0	3.269e-05	0.638898
Bacteria;Bacteroidetes;Bacteroidia;Bacteroidales;Prevotellaceae;Prevotella;nan	Nares_Raw_community	Nares_Day_30_community	0	0	0
nan;nan;nan;nan;nan;nan;nan	Nares_Raw_community	Nares_Day_30_community	0	0	0
Bacteria;Bacteroidetes;Bacteroidia;Bacteroidales;nan;nan;nan	Nares_Raw_community	Nares_Day_30_community	0	0	0
Bacteria;Firmicutes;Negativicutes;Selenomonadales;Selenomonadaceae;nan;nan	Nares_Raw_community	Nares_Day_30_community	0	0	0
nan;nan;nan;nan;nan;nan;nan	Nares_Raw_community	Nares_Day_30_community	0	0	0
Bacteria;Proteobacteria;Epsilonproteobacteria;Campylobacterales;Campylobacteraceae;Campylobacter;gracilis_HMT-623	Nares_Raw_community	Nares_Day_30_community	0	0	7.34563e-07	0.372386
Bacteria;Bacteroidetes;Bacteroidia;Bacteroidales;Porphyromonadaceae;Porphyromonas;sp._HMT_930_HMT-930	Nares_Raw_community	Nares_Day_30_community	0	0	4.53918e-05	0.372386
Bacteria;nan;nan;nan;nan;nan;nan	Nares_Raw_community	Nares_Day_30_community	0	0	0
Bacteria;Firmicutes;Clostridia;Eubacteriales;Peptostreptococcaceae;Filifactor;alocis_HMT-539	Nares_Raw_community	Nares_Day_30_community	0	0	3.67233e-05	0.276481
Bacteria;Actinobacteria;Actinomycetia;Actinomycetales;Actinomycetaceae;Actinomyces;massiliensis_HMT-852	Nares_Raw_community	Nares_Day_30_community	0	0	7.8202e-05	0.176111
Bacteria;nan;nan;nan;nan;nan;nan	Nares_Raw_community	Nares_Day_30_community	0	0	0
Bacteria;Fusobacteria;Fusobacteriia;Fusobacteriales;Leptotrichiaceae;Leptotrichia;nan	Nares_Raw_community	Nares_Day_30_community	0	0	0
Bacteria;Proteobacteria;Gammaproteobacteria;Pasteurellales;Pasteurellaceae;Haemophilus;nan	Nares_Raw_community	Nares_Day_30_community	0	0	0
Bacteria;Fusobacteria;Fusobacteriia;Fusobacteriales;Leptotrichiaceae;Leptotrichia;shahii_HMT-214	Nares_Raw_community	Nares_Day_30_community	0	0	8.6812e-07	0.372386
Bacteria;Firmicutes;Bacilli;Lactobacillales;Aerococcaceae;Aerococcus;viridans_HMT-312	Nares_Raw_community	Nares_Day_30_community	0	0	0.000319641	0.372386
Bacteria;Proteobacteria;Gammaproteobacteria;Pasteurellales;Pasteurellaceae;Aggregatibacter;sp._HMT_513_HMT-513	Nares_Raw_community	Nares_Day_30_community	0	0	6.80876e-05	0.372386
Bacteria;Bacteroidetes;Bacteroidia;Bacteroidales;Prevotellaceae;Prevotella;nan	Nares_Raw_community	Nares_Day_30_community	0	0	0
Bacteria;Bacteroidetes;Bacteroidia;Bacteroidales;Prevotellaceae;Prevotella;nan	Nares_Raw_community	Nares_Day_30_community	0	0	0
Bacteria;Proteobacteria;Gammaproteobacteria;Pseudomonadales;Moraxellaceae;Moraxella;osloensis_HMT-711	Nares_Raw_community	Nares_Day_30_community	0	0	0.000246867	0.276481
Bacteria;Firmicutes;Negativicutes;Veillonellales;Veillonellaceae;Dialister;nan	Nares_Raw_community	Nares_Day_30_community	0	0	0
Bacteria;Proteobacteria;Betaproteobacteria;Neisseriales;Neisseriaceae;Kingella;nan	Nares_Raw_community	Nares_Day_30_community	0	0	0
Bacteria;Firmicutes;Clostridia;Eubacteriales;Lachnospiraceae;Oribacterium;nan	Nares_Raw_community	Nares_Day_30_community	0	0	0
Bacteria;Bacteroidetes;Bacteroidia;Bacteroidales;nan;nan;nan	Nares_Raw_community	Nares_Day_30_community	0	0	0
Bacteria;Firmicutes;Tissierellia;Tissierellales;Peptoniphilaceae;Peptoniphilus;lacrimalis_HMT-836	Nares_Raw_community	Nares_Day_30_community	0	0	0.000223629	0.176111
nan;nan;nan;nan;nan;nan;nan	Nares_Raw_community	Nares_Day_30_community	0	0	0
nan;nan;nan;nan;nan;nan;nan	Nares_Raw_community	Nares_Day_30_community	0	0	0
nan;nan;nan;nan;nan;nan;nan	Nares_Raw_community	Nares_Day_30_community	0	0	0
Bacteria;Bacteroidetes;Flavobacteriia;Flavobacteriales;Flavobacteriaceae;Capnocytophaga;nan	Nares_Raw_community	Nares_Day_30_community	0	0	0
nan;nan;nan;nan;nan;nan;nan	Nares_Raw_community	Nares_Day_30_community	0	0	0
Bacteria;Actinobacteria;Actinomycetia;Actinomycetales;Actinomycetaceae;Schaalia;sp._HMT_178_HMT-178	Nares_Raw_community	Nares_Day_30_community	0	0	2.8047e-06	0.372386
Bacteria;Fusobacteria;Fusobacteriia;Fusobacteriales;Leptotrichiaceae;Leptotrichia;nan	Nares_Raw_community	Nares_Day_30_community	0	0	0
Bacteria;Firmicutes;Clostridia;Eubacteriales;Lachnospiraceae;nan;nan	Nares_Raw_community	Nares_Day_30_community	0	0	0
Bacteria;Bacteroidetes;Bacteroidia;Bacteroidales;Prevotellaceae;Prevotella;nan	Nares_Raw_community	Nares_Day_30_community	0	0	0
Bacteria;Proteobacteria;Epsilonproteobacteria;Campylobacterales;Campylobacteraceae;Campylobacter;sp._HMT_044_HMT-044	Nares_Raw_community	Nares_Day_30_community	0	0	5.42727e-05	0.372386
Bacteria;Bacteroidetes;Bacteroidia;Bacteroidales;Prevotellaceae;Prevotella;nan	Nares_Raw_community	Nares_Day_30_community	0	0	0
Bacteria;Bacteroidetes;Bacteroidia;Bacteroidales;nan;nan;nan	Nares_Raw_community	Nares_Day_30_community	0	0	0
Bacteria;Proteobacteria;Betaproteobacteria;Burkholderiales;Comamonadaceae;nan;nan	Nares_Raw_community	Nares_Day_30_community	0	0	0
Bacteria;Bacteroidetes;Bacteroidia;Bacteroidales;Prevotellaceae;Prevotella;nan	Nares_Raw_community	Nares_Day_30_community	0	0	0
nan;nan;nan;nan;nan;nan;nan	Nares_Raw_community	Nares_Day_30_community	0	0	0
Bacteria;Proteobacteria;Gammaproteobacteria;Pseudomonadales;Moraxellaceae;Acinetobacter;lwoffii_HMT-005	Nares_Raw_community	Nares_Day_30_community	0	0	0.000144912	0.0280883
Bacteria;Proteobacteria;Alphaproteobacteria;Caulobacterales;Caulobacteraceae;Brevundimonas;diminuta_HMT-590	Nares_Raw_community	Nares_Day_30_community	0	0	0.000219868	0.0807946
Bacteria;Firmicutes;Clostridia;Eubacteriales;Lachnospiraceae;nan;nan	Nares_Raw_community	Nares_Day_30_community	0	0	0
Bacteria;Proteobacteria;Betaproteobacteria;Neisseriales;Neisseriaceae;Kingella;nan	Nares_Raw_community	Nares_Day_30_community	0	0	0
Bacteria;Bacteroidetes;Bacteroidia;Bacteroidales;Prevotellaceae;Prevotella;nan	Nares_Raw_community	Nares_Day_30_community	0	0	0
nan;nan;nan;nan;nan;nan;nan	Nares_Raw_community	Nares_Day_30_community	0	0	0
Bacteria;Firmicutes;Bacilli;Lactobacillales;Lactobacillaceae;Lactobacillus;iners_HMT-838	Nares_Raw_community	Nares_Day_30_community	0	0	5.58834e-05	0.176111
Bacteria;Actinobacteria;Actinomycetia;Propionibacteriales;Propionibacteriaceae;Arachnia;propionica_HMT-739	Nares_Raw_community	Nares_Day_30_community	0	0	1.18413e-05	0.372386
Bacteria;Bacteroidetes;Bacteroidia;Bacteroidales;Prevotellaceae;Prevotella;bivia_HMT-556	Nares_Raw_community	Nares_Day_30_community	0	0	0.000303768	0.176111
Bacteria;nan;nan;nan;nan;nan;nan	Nares_Raw_community	Nares_Day_30_community	0	0	0
nan;nan;nan;nan;nan;nan;nan	Nares_Raw_community	Nares_Day_30_community	0	0	0
Bacteria;Firmicutes;Bacilli;Lactobacillales;Streptococcaceae;Streptococcus;mutans_HMT-686	Nares_Raw_community	Nares_Day_30_community	0	0	1.71475e-05	0.372386
Bacteria;Firmicutes;Negativicutes;Veillonellales;Veillonellaceae;Veillonella;nan	Nares_Raw_community	Nares_Day_30_community	0	0	0
Bacteria;Bacteroidetes;Bacteroidia;Bacteroidales;Prevotellaceae;Prevotella;nan	Nares_Raw_community	Nares_Day_30_community	0	0	0
nan;nan;nan;nan;nan;nan;nan	Nares_Raw_community	Nares_Day_30_community	0	0	0
Bacteria;Actinobacteria;Actinomycetia;Micrococcales;Micrococcaceae;Micrococcus;luteus_HMT-087	Nares_Raw_community	Nares_Day_30_community	0	0	0.000138318	0.127289
Bacteria;Proteobacteria;Betaproteobacteria;Burkholderiales;Comamonadaceae;Acidovorax;ebreus_HMT-209	Nares_Raw_community	Nares_Day_30_community	0	0	8.9167e-05	0.372386
Bacteria;Bacteroidetes;Bacteroidia;Bacteroidales;Porphyromonadaceae;Porphyromonas;gingivalis_HMT-619	Nares_Raw_community	Nares_Day_30_community	0	0	1.00168e-06	0.372386
Bacteria;Actinobacteria;Actinomycetia;Corynebacteriales;Corynebacteriaceae;Corynebacterium;otitidis_HMT-832	Nares_Raw_community	Nares_Day_30_community	0	0	1.40235e-05	0.372386
Bacteria;nan;nan;nan;nan;nan;nan	Nares_Raw_community	Nares_Day_30_community	0	0	0
Bacteria;Saccharibacteria_(TM7);Saccharibacteria_(TM7)_[C-1];Saccharibacteria_(TM7)_[O-1];Saccharibacteria_(TM7)_[F-1];Saccharibacteria_(TM7)_[G-1];nan	Nares_Raw_community	Nares_Day_30_community	0	0	0
Bacteria;Proteobacteria;Betaproteobacteria;Neisseriales;Neisseriaceae;Kingella;nan	Nares_Raw_community	Nares_Day_30_community	0	0	0
nan;nan;nan;nan;nan;nan;nan	Nares_Raw_community	Nares_Day_30_community	0	0	0
Bacteria;Actinobacteria;Actinomycetia;Micrococcales;Intrasporangiaceae;Janibacter;indicus_HMT-339	Nares_Raw_community	Nares_Day_30_community	0	0	0.000103952	0.372386
Bacteria;Firmicutes;Negativicutes;Veillonellales;Veillonellaceae;Dialister;micraerophilus_HMT-843	Nares_Raw_community	Nares_Day_30_community	0	0	4.6384e-05	0.372386
nan;nan;nan;nan;nan;nan;nan	Nares_Raw_community	Nares_Day_30_community	0	0	0
Bacteria;Firmicutes;Clostridia;Eubacteriales;Lachnospiraceae;Lachnoanaerobaculum;saburreum_HMT-494	Nares_Raw_community	Nares_Day_30_community	0	0	9.34898e-07	0.372386
nan;nan;nan;nan;nan;nan;nan	Nares_Raw_community	Nares_Day_30_community	0	0	0
Bacteria;Fusobacteria;Fusobacteriia;Fusobacteriales;Leptotrichiaceae;Leptotrichia;nan	Nares_Raw_community	Nares_Day_30_community	0	0	0
nan;nan;nan;nan;nan;nan;nan	Nares_Raw_community	Nares_Day_30_community	0	0	0
Bacteria;nan;nan;nan;nan;nan;nan	Nares_Raw_community	Nares_Day_30_community	0	0	0
Bacteria;Fusobacteria;Fusobacteriia;Fusobacteriales;Leptotrichiaceae;Leptotrichia;nan	Nares_Raw_community	Nares_Day_30_community	0	0	0
Bacteria;Bacteroidetes;Bacteroidia;Bacteroidales;Prevotellaceae;Prevotella;nan	Nares_Raw_community	Nares_Day_30_community	0	0	0
Bacteria;Bacteroidetes;Bacteroidia;Bacteroidales;Prevotellaceae;Prevotella;nan	Nares_Raw_community	Nares_Day_30_community	0	0	0
nan;nan;nan;nan;nan;nan;nan	Nares_Raw_community	Nares_Day_30_community	0	0	0
Bacteria;Saccharibacteria_(TM7);Saccharibacteria_(TM7)_[C-1];Saccharibacteria_(TM7)_[O-1];Saccharibacteria_(TM7)_[F-1];Saccharibacteria_(TM7)_[G-1];nan	Nares_Raw_community	Nares_Day_30_community	0	0	0
Bacteria;Proteobacteria;Gammaproteobacteria;Pseudomonadales;Pseudomonadaceae;Pseudomonas;oleovorans_HMT-740	Nares_Raw_community	Nares_Day_30_community	0	0	6.47344e-05	0.276481
nan;nan;nan;nan;nan;nan;nan	Nares_Raw_community	Nares_Day_30_community	0	0	0
Bacteria;Fusobacteria;Fusobacteriia;Fusobacteriales;Leptotrichiaceae;Leptotrichia;nan	Nares_Raw_community	Nares_Day_30_community	0	0	0
Bacteria;Firmicutes;Bacilli;Bacillales;Staphylococcaceae;Staphylococcus;lugdunensis_HMT-128	Nares_Raw_community	Nares_Day_30_community	0	0	-2.10179e-05	0.276481
Bacteria;Actinobacteria;Actinomycetia;Actinomycetales;Actinomycetaceae;Schaalia;nan	Nares_Raw_community	Nares_Day_30_community	0	0	0
Bacteria;Bacteroidetes;Bacteroidia;Bacteroidales;Porphyromonadaceae;Porphyromonas;nan	Nares_Raw_community	Nares_Day_30_community	0	0	0
Bacteria;Proteobacteria;Betaproteobacteria;Neisseriales;Neisseriaceae;Simonsiella;muelleri_HMT-683	Nares_Raw_community	Nares_Day_30_community	0	0	6.12392e-05	0.276481
Bacteria;Bacteroidetes;Bacteroidia;Bacteroidales;Prevotellaceae;Prevotella;nan	Nares_Raw_community	Nares_Day_30_community	0	0	0
Bacteria;Actinobacteria;Actinomycetia;Bifidobacteriales;Bifidobacteriaceae;Scardovia;wiggsiae_HMT-195	Nares_Raw_community	Nares_Day_30_community	0	0	2.63807e-05	0.372386
nan;nan;nan;nan;nan;nan;nan	Nares_Raw_community	Nares_Day_30_community	0	0	0
Bacteria;nan;nan;nan;nan;nan;nan	Nares_Raw_community	Nares_Day_30_community	0	0	0
Bacteria;nan;nan;nan;nan;nan;nan	Nares_Raw_community	Nares_Day_30_community	0	0	0
nan;nan;nan;nan;nan;nan;nan	Nares_Raw_community	Nares_Day_30_community	0	0	0
Bacteria;Bacteroidetes;Bacteroidia;Bacteroidales;Prevotellaceae;Prevotella;nan	Nares_Raw_community	Nares_Day_30_community	0	0	0
nan;nan;nan;nan;nan;nan;nan	Nares_Raw_community	Nares_Day_30_community	0	0	0
Bacteria;nan;nan;nan;nan;nan;nan	Nares_Raw_community	Nares_Day_30_community	0	0	0
Bacteria;nan;nan;nan;nan;nan;nan	Nares_Raw_community	Nares_Day_30_community	0	0	0
Bacteria;Proteobacteria;Gammaproteobacteria;Pseudomonadales;Pseudomonadaceae;Pseudomonas;fluorescens_HMT-612	Nares_Raw_community	Nares_Day_30_community	0	0	2.05854e-05	0.276481
Bacteria;Proteobacteria;Gammaproteobacteria;Pasteurellales;Pasteurellaceae;Aggregatibacter;nan	Nares_Raw_community	Nares_Day_30_community	0	0	0
Bacteria;Firmicutes;Bacilli;Lactobacillales;Lactobacillaceae;Lacticaseibacillus;casei_HMT-568	Nares_Raw_community	Nares_Day_30_community	0	0	7.25469e-05	0.372386
Bacteria;Bacteroidetes;Bacteroidia;Bacteroidales;Prevotellaceae;Prevotella;nan	Nares_Raw_community	Nares_Day_30_community	0	0	0
Bacteria;Actinobacteria;Actinomycetia;Actinomycetales;Actinomycetaceae;Actinomyces;nan	Nares_Raw_community	Nares_Day_30_community	0	0	0
Bacteria;Fusobacteria;Fusobacteriia;Fusobacteriales;Fusobacteriaceae;Fusobacterium;nan	Nares_Raw_community	Nares_Day_30_community	0	0	0
nan;nan;nan;nan;nan;nan;nan	Nares_Raw_community	Nares_Day_30_community	0	0	0
Bacteria;Bacteroidetes;Bacteroidia;Bacteroidales;Prevotellaceae;Prevotella;nan	Nares_Raw_community	Nares_Day_30_community	0	0	0
Bacteria;Bacteroidetes;Bacteroidia;Bacteroidales;Prevotellaceae;Prevotella;nan	Nares_Raw_community	Nares_Day_30_community	0	0	0
Bacteria;Firmicutes;Clostridia;Eubacteriales;nan;nan;nan	Nares_Raw_community	Nares_Day_30_community	0	0	0
Bacteria;Firmicutes;Negativicutes;Selenomonadales;Selenomonadaceae;Selenomonas;nan	Nares_Raw_community	Nares_Day_30_community	0	0	0
Bacteria;Firmicutes;Bacilli;Lactobacillales;Lactobacillaceae;Lactobacillus;gasseri_HMT-615	Nares_Raw_community	Nares_Day_30_community	0	0	3.02821e-05	0.372386
Bacteria;Bacteroidetes;Bacteroidia;Bacteroidales;Prevotellaceae;Prevotella;nan	Nares_Raw_community	Nares_Day_30_community	0	0	0
Bacteria;nan;nan;nan;nan;nan;nan	Nares_Raw_community	Nares_Day_30_community	0	0	0
Bacteria;Bacteroidetes;Bacteroidia;Bacteroidales;Prevotellaceae;Prevotella;nan	Nares_Raw_community	Nares_Day_30_community	0	0	0
nan;nan;nan;nan;nan;nan;nan	Nares_Raw_community	Nares_Day_30_community	0	0	0
Bacteria;Bacteroidetes;Bacteroidia;Bacteroidales;nan;nan;nan	Nares_Raw_community	Nares_Day_30_community	0	0	0
Bacteria;Actinobacteria;Actinomycetia;Actinomycetales;Actinomycetaceae;Actinomyces;nan	Nares_Raw_community	Nares_Day_30_community	0	0	0
Bacteria;Firmicutes;Negativicutes;Selenomonadales;Selenomonadaceae;Selenomonas;nan	Nares_Raw_community	Nares_Day_30_community	0	0	0
Bacteria;nan;nan;nan;nan;nan;nan	Nares_Raw_community	Nares_Day_30_community	0	0	0
Bacteria;Proteobacteria;Gammaproteobacteria;Pseudomonadales;Pseudomonadaceae;Pseudomonas;aeruginosa_HMT-536	Nares_Raw_community	Nares_Day_30_community	0	0	2.41809e-05	0.372386
Bacteria;nan;nan;nan;nan;nan;nan	Nares_Raw_community	Nares_Day_30_community	0	0	0
Bacteria;Proteobacteria;Alphaproteobacteria;Hyphomicrobiales;Boseaceae;Bosea;vestrisii_HMT-636	Nares_Raw_community	Nares_Day_30_community	0	0	2.11583e-05	0.372386
Bacteria;nan;nan;nan;nan;nan;nan	Nares_Raw_community	Nares_Day_30_community	0	0	0
nan;nan;nan;nan;nan;nan;nan	Nares_Raw_community	Nares_Day_30_community	0	0	0
Bacteria;Bacteroidetes;Flavobacteriia;Flavobacteriales;Weeksellaceae;nan;nan	Nares_Raw_community	Nares_Day_30_community	0	0	0
Bacteria;Actinobacteria;Actinomycetia;Actinomycetales;Actinomycetaceae;Actinomyces;nan	Nares_Raw_community	Nares_Day_30_community	0	0	0
Bacteria;Saccharibacteria_(TM7);Saccharibacteria_(TM7)_[C-1];Saccharibacteria_(TM7)_[O-1];Saccharibacteria_(TM7)_[F-1];Saccharibacteria_(TM7)_[G-1];nan	Nares_Raw_community	Nares_Day_30_community	0	0	0
Bacteria;Bacteroidetes;Flavobacteriia;Flavobacteriales;Weeksellaceae;nan;nan	Nares_Raw_community	Nares_Day_30_community	0	0	0
Bacteria;Proteobacteria;Betaproteobacteria;Burkholderiales;Comamonadaceae;Schlegelella;aquatica_HMT-026	Nares_Raw_community	Nares_Day_30_community	0	0	1.6583e-05	0.372386
nan;nan;nan;nan;nan;nan;nan	Nares_Raw_community	Nares_Day_30_community	0	0	0
Bacteria;Fusobacteria;Fusobacteriia;Fusobacteriales;Leptotrichiaceae;Leptotrichia;nan	Nares_Raw_community	Nares_Day_30_community	0	0	0
Bacteria;Proteobacteria;Betaproteobacteria;Neisseriales;Neisseriaceae;Neisseria;nan	Nares_Raw_community	Nares_Day_30_community	0	0	0
Bacteria;Fusobacteria;Fusobacteriia;Fusobacteriales;Leptotrichiaceae;Leptotrichia;nan	Nares_Raw_community	Nares_Day_30_community	0	0	0
Bacteria;Proteobacteria;Betaproteobacteria;Burkholderiales;Comamonadaceae;Variovorax;paradoxus_HMT-717	Nares_Raw_community	Nares_Day_30_community	0	0	2.22074e-05	0.372386
nan;nan;nan;nan;nan;nan;nan	Nares_Raw_community	Nares_Day_30_community	0	0	0
Bacteria;Actinobacteria;Actinomycetia;Corynebacteriales;Corynebacteriaceae;Corynebacterium;simulans_HMT-062	Nares_Raw_community	Nares_Day_30_community	0	0	-2.11377e-06	0.372386
Bacteria;Proteobacteria;Gammaproteobacteria;Pseudomonadales;Moraxellaceae;Moraxella;nan	Nares_Raw_community	Nares_Day_30_community	0	0	0
Bacteria;Bacteroidetes;Bacteroidia;Bacteroidales;Prevotellaceae;Prevotella;nan	Nares_Raw_community	Nares_Day_30_community	0	0	0
Bacteria;Bacteroidetes;Flavobacteriia;Flavobacteriales;Flavobacteriaceae;Capnocytophaga;nan	Nares_Raw_community	Nares_Day_30_community	0	0	0
Bacteria;Proteobacteria;Alphaproteobacteria;Sphingomonadales;Sphingomonadaceae;Sphingomonas;glacialis_HMT-003	Nares_Raw_community	Nares_Day_30_community	0	0	2.90911e-05	0.176111
Bacteria;Proteobacteria;Alphaproteobacteria;Rhodobacterales;Rhodobacteraceae;Paracoccus;yeei_HMT-104	Nares_Raw_community	Nares_Day_30_community	0	0	1.85101e-05	0.276481
Bacteria;Bacteroidetes;Bacteroidia;Bacteroidales;Porphyromonadaceae;Porphyromonas;nan	Nares_Raw_community	Nares_Day_30_community	0	0	0
nan;nan;nan;nan;nan;nan;nan	Nares_Raw_community	Nares_Day_30_community	0	0	0
Bacteria;nan;nan;nan;nan;nan;nan	Nares_Raw_community	Nares_Day_30_community	0	0	0
Bacteria;Bacteroidetes;Bacteroidia;Bacteroidales;Prevotellaceae;Prevotella;sp._HMT_942_HMT-942	Nares_Raw_community	Nares_Day_30_community	0	0	1.57698e-05	0.372386
Bacteria;Firmicutes;Negativicutes;Selenomonadales;Selenomonadaceae;nan;nan	Nares_Raw_community	Nares_Day_30_community	0	0	0
Bacteria;Proteobacteria;Gammaproteobacteria;Pseudomonadales;Moraxellaceae;Acinetobacter;baumannii_HMT-554	Nares_Raw_community	Nares_Day_30_community	0	0	1.2232e-05	0.372386
Bacteria;Actinobacteria;Actinomycetia;Actinomycetales;Actinomycetaceae;Actinomyces;nan	Nares_Raw_community	Nares_Day_30_community	0	0	0

## Sheet: Table S5 saliva heat tree
Taxon	Community 1	Community 2	log2_median_ratio	median_diff	mean_diff	wilcox_p_value
Bacteria;nan;nan;nan;nan;nan;nan	Saliva_Raw_community	Saliva_Day_30_community	0	0	0
Bacteria;Proteobacteria;nan;nan;nan;nan;nan	Saliva_Raw_community	Saliva_Day_30_community	0	-0.0457744	-0.0588119	0.143098
Bacteria;Firmicutes;nan;nan;nan;nan;nan	Saliva_Raw_community	Saliva_Day_30_community	-0.296333	-0.0920417	-0.1048	0.000656793
nan;nan;nan;nan;nan;nan;nan	Saliva_Raw_community	Saliva_Day_30_community	3.30408	0.184333	0.183732	2.82333e-14
nan;nan;nan;nan;nan;nan;nan	Saliva_Raw_community	Saliva_Day_30_community	2.99661	0.0371959	0.04407	1.18386e-11
nan;nan;nan;nan;nan;nan;nan	Saliva_Raw_community	Saliva_Day_30_community	-0.555672	-0.0596794	-0.0728698	0.00289558
nan;nan;nan;nan;nan;nan;nan	Saliva_Raw_community	Saliva_Day_30_community	1.90704	0.00864341	0.00746508	0.000408048
nan;nan;nan;nan;nan;nan;nan	Saliva_Raw_community	Saliva_Day_30_community	inf	0.000574518	0.00549288	0.0315194
nan;nan;nan;nan;nan;nan;nan	Saliva_Raw_community	Saliva_Day_30_community	#NAME?	-0.000375269	-0.00120091	0.0309026
nan;nan;nan;nan;nan;nan;nan	Saliva_Raw_community	Saliva_Day_30_community	#NAME?	-0.000437745	-0.00303186	0.000287187
nan;nan;nan;nan;nan;nan;nan	Saliva_Raw_community	Saliva_Day_30_community	0	0	0.000162184	0.0553351
nan;nan;nan;nan;nan;nan;nan	Saliva_Raw_community	Saliva_Day_30_community	0	0	-9.83935e-05	0.16801
Bacteria;Proteobacteria;Gammaproteobacteria;nan;nan;nan;nan	Saliva_Raw_community	Saliva_Day_30_community	0	0.0159918	-0.0434395	0.577798
Bacteria;Firmicutes;Bacilli;nan;nan;nan;nan	Saliva_Raw_community	Saliva_Day_30_community	0.950729	0.126431	0.12315	3.56369e-05
Bacteria;Actinobacteria;Actinomycetia;nan;nan;nan;nan	Saliva_Raw_community	Saliva_Day_30_community	4.11461	0.18964	0.183996	2.82333e-14
nan;nan;nan;nan;nan;nan;nan	Saliva_Raw_community	Saliva_Day_30_community	-2.57985	-0.215063	-0.196629	7.10989e-08
nan;nan;nan;nan;nan;nan;nan	Saliva_Raw_community	Saliva_Day_30_community	-3.23844	-0.0166069	-0.0280574	1.25735e-06
nan;nan;nan;nan;nan;nan;nan	Saliva_Raw_community	Saliva_Day_30_community	2.99661	0.0371959	0.04407	1.18386e-11
nan;nan;nan;nan;nan;nan;nan	Saliva_Raw_community	Saliva_Day_30_community	-1.42331	-0.00896832	-0.0122119	1.73084e-05
nan;nan;nan;nan;nan;nan;nan	Saliva_Raw_community	Saliva_Day_30_community	0	0.00685165	0.00911627	0.577798
nan;nan;nan;nan;nan;nan;nan	Saliva_Raw_community	Saliva_Day_30_community	-0.684062	-0.0681056	-0.0786656	0.000793971
Bacteria;Proteobacteria;Betaproteobacteria;nan;nan;nan;nan	Saliva_Raw_community	Saliva_Day_30_community	0	-0.0086635	-0.0162797	0.406827
nan;nan;nan;nan;nan;nan;nan	Saliva_Raw_community	Saliva_Day_30_community	0	-0.00208198	-0.000263264	0.488933
nan;nan;nan;nan;nan;nan;nan	Saliva_Raw_community	Saliva_Day_30_community	0	0.00130366	0.00104928	0.138985
nan;nan;nan;nan;nan;nan;nan	Saliva_Raw_community	Saliva_Day_30_community	1.90704	0.00864341	0.00746508	0.000408048
nan;nan;nan;nan;nan;nan;nan	Saliva_Raw_community	Saliva_Day_30_community	2.71984	0.0088646	0.00656194	0.000176287
nan;nan;nan;nan;nan;nan;nan	Saliva_Raw_community	Saliva_Day_30_community	inf	0.000574518	0.00549288	0.0315194
nan;nan;nan;nan;nan;nan;nan	Saliva_Raw_community	Saliva_Day_30_community	#NAME?	-0.000375269	-0.00120091	0.0309026
nan;nan;nan;nan;nan;nan;nan	Saliva_Raw_community	Saliva_Day_30_community	#NAME?	-0.000437745	-0.00303186	0.000287187
nan;nan;nan;nan;nan;nan;nan	Saliva_Raw_community	Saliva_Day_30_community	0	0	-0.000766091	0.0359443
Bacteria;Proteobacteria;nan;nan;nan;nan;nan	Saliva_Raw_community	Saliva_Day_30_community	0	0	0
nan;nan;nan;nan;nan;nan;nan	Saliva_Raw_community	Saliva_Day_30_community	0	0	8.09544e-05	0.160405
nan;nan;nan;nan;nan;nan;nan	Saliva_Raw_community	Saliva_Day_30_community	0	0	-9.83935e-05	0.16801
nan;nan;nan;nan;nan;nan;nan	Saliva_Raw_community	Saliva_Day_30_community	0	0	-7.1832e-05	0.400957
nan;nan;nan;nan;nan;nan;nan	Saliva_Raw_community	Saliva_Day_30_community	0	0	8.12296e-05	0.250662
Bacteria;Proteobacteria;Gammaproteobacteria;Enterobacterales;nan;nan;nan	Saliva_Raw_community	Saliva_Day_30_community	0	0	-0.053159	0.00956747
Bacteria;Firmicutes;Bacilli;Bacillales;nan;nan;nan	Saliva_Raw_community	Saliva_Day_30_community	0	-0.00118338	-0.000100098	0.9002
Bacteria;Firmicutes;Bacilli;Lactobacillales;nan;nan;nan	Saliva_Raw_community	Saliva_Day_30_community	0.949292	0.115399	0.12325	3.56702e-06
Bacteria;Actinobacteria;Actinomycetia;Corynebacteriales;nan;nan;nan	Saliva_Raw_community	Saliva_Day_30_community	0	0.000657974	-0.00235542	0.0991574
Bacteria;Firmicutes;Clostridia;Eubacteriales;nan;nan;nan	Saliva_Raw_community	Saliva_Day_30_community	-2.57985	-0.215063	-0.196629	7.10989e-08
nan;nan;nan;nan;nan;nan;nan	Saliva_Raw_community	Saliva_Day_30_community	-3.23844	-0.0166069	-0.0280574	1.25735e-06
nan;nan;nan;nan;nan;nan;nan	Saliva_Raw_community	Saliva_Day_30_community	1.02096	0.042395	0.0303614	0.00852693
nan;nan;nan;nan;nan;nan;nan	Saliva_Raw_community	Saliva_Day_30_community	2.99661	0.0371959	0.04407	1.18386e-11
nan;nan;nan;nan;nan;nan;nan	Saliva_Raw_community	Saliva_Day_30_community	-1.42331	-0.00896832	-0.0122119	1.73084e-05
nan;nan;nan;nan;nan;nan;nan	Saliva_Raw_community	Saliva_Day_30_community	0	0.0042527	0.0058504	0.684962
Bacteria;Bacteroidetes;Bacteroidia;Bacteroidales;nan;nan;nan	Saliva_Raw_community	Saliva_Day_30_community	-0.684062	-0.0681056	-0.0786656	0.000793971
nan;nan;nan;nan;nan;nan;nan	Saliva_Raw_community	Saliva_Day_30_community	0	-0.0353105	-0.0292638	0.136865
nan;nan;nan;nan;nan;nan;nan	Saliva_Raw_community	Saliva_Day_30_community	0	0	-0.00876184	0.616391
nan;nan;nan;nan;nan;nan;nan	Saliva_Raw_community	Saliva_Day_30_community	0	0	5.92506e-05	0.543625
Bacteria;Actinobacteria;Actinomycetia;Micrococcales;nan;nan;nan	Saliva_Raw_community	Saliva_Day_30_community	inf	0.124546	0.132525	1.18915e-09
nan;nan;nan;nan;nan;nan;nan	Saliva_Raw_community	Saliva_Day_30_community	1.50785	0.00239763	0.00455272	0.00202456
nan;nan;nan;nan;nan;nan;nan	Saliva_Raw_community	Saliva_Day_30_community	inf	0.00146774	0.0129841	0.0263429
nan;nan;nan;nan;nan;nan;nan	Saliva_Raw_community	Saliva_Day_30_community	0	0.00130366	0.00104928	0.138985
nan;nan;nan;nan;nan;nan;nan	Saliva_Raw_community	Saliva_Day_30_community	2.51287	0.0402983	0.0540246	2.98518e-10
nan;nan;nan;nan;nan;nan;nan	Saliva_Raw_community	Saliva_Day_30_community	1.90704	0.00864341	0.00746508	0.000408048
nan;nan;nan;nan;nan;nan;nan	Saliva_Raw_community	Saliva_Day_30_community	2.71984	0.0088646	0.00656194	0.000176287
nan;nan;nan;nan;nan;nan;nan	Saliva_Raw_community	Saliva_Day_30_community	#NAME?	-0.00369236	-0.00481598	1.41771e-07
nan;nan;nan;nan;nan;nan;nan	Saliva_Raw_community	Saliva_Day_30_community	0	0	-0.00722613	0.400957
nan;nan;nan;nan;nan;nan;nan	Saliva_Raw_community	Saliva_Day_30_community	inf	0.000574518	0.00549288	0.0315194
nan;nan;nan;nan;nan;nan;nan	Saliva_Raw_community	Saliva_Day_30_community	#NAME?	-0.00482649	-0.00462233	7.19455e-05
nan;nan;nan;nan;nan;nan;nan	Saliva_Raw_community	Saliva_Day_30_community	0	0	0.000392937	0.403564
nan;nan;nan;nan;nan;nan;nan	Saliva_Raw_community	Saliva_Day_30_community	inf	0.00092858	0.00326586	4.45809e-06
nan;nan;nan;nan;nan;nan;nan	Saliva_Raw_community	Saliva_Day_30_community	#NAME?	-0.000375269	-0.00120091	0.0309026
nan;nan;nan;nan;nan;nan;nan	Saliva_Raw_community	Saliva_Day_30_community	#NAME?	-0.000437745	-0.00303186	0.000287187
nan;nan;nan;nan;nan;nan;nan	Saliva_Raw_community	Saliva_Day_30_community	0	0	-0.000766091	0.0359443
Bacteria;Proteobacteria;nan;nan;nan;nan;nan	Saliva_Raw_community	Saliva_Day_30_community	0	0	0
nan;nan;nan;nan;nan;nan;nan	Saliva_Raw_community	Saliva_Day_30_community	0	0	8.09544e-05	0.160405
nan;nan;nan;nan;nan;nan;nan	Saliva_Raw_community	Saliva_Day_30_community	0	0	-9.83935e-05	0.16801
nan;nan;nan;nan;nan;nan;nan	Saliva_Raw_community	Saliva_Day_30_community	0	0	-7.1832e-05	0.400957
nan;nan;nan;nan;nan;nan;nan	Saliva_Raw_community	Saliva_Day_30_community	0	0	8.12296e-05	0.250662
Bacteria;Proteobacteria;nan;nan;nan;nan;nan	Saliva_Raw_community	Saliva_Day_30_community	0	0	0
Bacteria;Proteobacteria;nan;nan;nan;nan;nan	Saliva_Raw_community	Saliva_Day_30_community	0	0	0
Bacteria;Proteobacteria;nan;nan;nan;nan;nan	Saliva_Raw_community	Saliva_Day_30_community	0	0	0
Bacteria;Proteobacteria;nan;nan;nan;nan;nan	Saliva_Raw_community	Saliva_Day_30_community	0	0	0
Bacteria;Proteobacteria;Gammaproteobacteria;Enterobacterales;Enterobacteriaceae;nan;nan	Saliva_Raw_community	Saliva_Day_30_community	0	0	-0.0339663	0.0315194
nan;nan;nan;nan;nan;nan;nan	Saliva_Raw_community	Saliva_Day_30_community	0	0	-0.00181274	0.214539
nan;nan;nan;nan;nan;nan;nan	Saliva_Raw_community	Saliva_Day_30_community	1.29146	0.1198	0.120567	9.16891e-07
nan;nan;nan;nan;nan;nan;nan	Saliva_Raw_community	Saliva_Day_30_community	inf	0.000657974	-0.000214944	0.00348458
nan;nan;nan;nan;nan;nan;nan	Saliva_Raw_community	Saliva_Day_30_community	-4.52712	-0.171065	-0.176984	4.38132e-09
nan;nan;nan;nan;nan;nan;nan	Saliva_Raw_community	Saliva_Day_30_community	0	0.00733096	0.00223925	0.250662
nan;nan;nan;nan;nan;nan;nan	Saliva_Raw_community	Saliva_Day_30_community	-3.23844	-0.0166069	-0.0280574	1.25735e-06
Bacteria;Proteobacteria;Gammaproteobacteria;Pasteurellales;Pasteurellaceae;nan;nan	Saliva_Raw_community	Saliva_Day_30_community	1.02096	0.042395	0.0303614	0.00852693
nan;nan;nan;nan;nan;nan;nan	Saliva_Raw_community	Saliva_Day_30_community	3.05008	0.0247999	0.0252088	1.4313e-09
nan;nan;nan;nan;nan;nan;nan	Saliva_Raw_community	Saliva_Day_30_community	-1.42331	-0.00896832	-0.0121286	1.73084e-05
Bacteria;Firmicutes;Negativicutes;Veillonellales;Veillonellaceae;nan;nan	Saliva_Raw_community	Saliva_Day_30_community	0	0.0042527	0.0058504	0.684962
nan;nan;nan;nan;nan;nan;nan	Saliva_Raw_community	Saliva_Day_30_community	0	-0.0219186	-0.014287	0.216477
nan;nan;nan;nan;nan;nan;nan	Saliva_Raw_community	Saliva_Day_30_community	-0.723618	-0.029255	-0.0517638	0.00253763
nan;nan;nan;nan;nan;nan;nan	Saliva_Raw_community	Saliva_Day_30_community	0	0.00818867	0.00171264	0.657325
Bacteria;Firmicutes;Clostridia;Eubacteriales;Lachnospiraceae;nan;nan	Saliva_Raw_community	Saliva_Day_30_community	-0.855305	-0.022489	-0.0210273	0.0412317
Bacteria;Proteobacteria;Betaproteobacteria;Neisseriales;Neisseriaceae;nan;nan	Saliva_Raw_community	Saliva_Day_30_community	0	-0.0353105	-0.0292638	0.136865
nan;nan;nan;nan;nan;nan;nan	Saliva_Raw_community	Saliva_Day_30_community	0	0	-0.00876184	0.616391
nan;nan;nan;nan;nan;nan;nan	Saliva_Raw_community	Saliva_Day_30_community	0	0	5.92506e-05	0.543625
Bacteria;Actinobacteria;Actinomycetia;Micrococcales;Micrococcaceae;nan;nan	Saliva_Raw_community	Saliva_Day_30_community	inf	0.124546	0.134767	7.01578e-10
nan;nan;nan;nan;nan;nan;nan	Saliva_Raw_community	Saliva_Day_30_community	1.50785	0.00239763	0.00455272	0.00202456
Bacteria;Firmicutes;Bacilli;Bacillales;nan;nan;nan	Saliva_Raw_community	Saliva_Day_30_community	0	0	0
nan;nan;nan;nan;nan;nan;nan	Saliva_Raw_community	Saliva_Day_30_community	inf	0.00146774	0.0132078	0.00289558
Bacteria;Actinobacteria;Actinomycetia;Micrococcales;nan;nan;nan	Saliva_Raw_community	Saliva_Day_30_community	0	0	0
nan;nan;nan;nan;nan;nan;nan	Saliva_Raw_community	Saliva_Day_30_community	0	0.00130366	0.00104928	0.138985
Bacteria;Fusobacteria;Fusobacteriia;Fusobacteriales;Leptotrichiaceae;nan;nan	Saliva_Raw_community	Saliva_Day_30_community	3.61765	0.0129868	0.0188612	4.38132e-09
Bacteria;Actinobacteria;Actinomycetia;Actinomycetales;Actinomycetaceae;nan;nan	Saliva_Raw_community	Saliva_Day_30_community	2.51287	0.0402983	0.0540246	2.98518e-10
nan;nan;nan;nan;nan;nan;nan	Saliva_Raw_community	Saliva_Day_30_community	0	0.000181144	0.000158493	0.835543
Bacteria;Proteobacteria;Gammaproteobacteria;Enterobacterales;Yersiniaceae;nan;nan	Saliva_Raw_community	Saliva_Day_30_community	0	0	-0.0191433	0.250662
Bacteria;Actinobacteria;Actinomycetia;Corynebacteriales;nan;nan;nan	Saliva_Raw_community	Saliva_Day_30_community	0	0	0
nan;nan;nan;nan;nan;nan;nan	Saliva_Raw_community	Saliva_Day_30_community	1.88612	0.00847379	0.00724551	0.000456286
Bacteria;Firmicutes;Bacilli;Lactobacillales;nan;nan;nan	Saliva_Raw_community	Saliva_Day_30_community	0	0	0
nan;nan;nan;nan;nan;nan;nan	Saliva_Raw_community	Saliva_Day_30_community	0	0	-0.0122942	0.00956747
nan;nan;nan;nan;nan;nan;nan	Saliva_Raw_community	Saliva_Day_30_community	3.21275	0.00796762	0.00671572	2.31749e-05
nan;nan;nan;nan;nan;nan;nan	Saliva_Raw_community	Saliva_Day_30_community	#NAME?	-0.00369236	-0.00481598	1.41771e-07
Bacteria;Actinobacteria;Actinomycetia;Corynebacteriales;nan;nan;nan	Saliva_Raw_community	Saliva_Day_30_community	0	0	0
nan;nan;nan;nan;nan;nan;nan	Saliva_Raw_community	Saliva_Day_30_community	0	0	-0.00722613	0.400957
nan;nan;nan;nan;nan;nan;nan	Saliva_Raw_community	Saliva_Day_30_community	inf	0.000574518	0.00549288	0.0315194
nan;nan;nan;nan;nan;nan;nan	Saliva_Raw_community	Saliva_Day_30_community	#NAME?	-0.00482649	-0.00462233	7.19455e-05
Bacteria;Bacteroidetes;Flavobacteriia;Flavobacteriales;Weeksellaceae;nan;nan	Saliva_Raw_community	Saliva_Day_30_community	1.90574	0.00135385	-0.000153784	0.000840916
nan;nan;nan;nan;nan;nan;nan	Saliva_Raw_community	Saliva_Day_30_community	0	0	0.000392937	0.403564
nan;nan;nan;nan;nan;nan;nan	Saliva_Raw_community	Saliva_Day_30_community	0.906224	0.000903054	0.00138383	0.0345641
Bacteria;Firmicutes;Negativicutes;Selenomonadales;Selenomonadaceae;nan;nan	Saliva_Raw_community	Saliva_Day_30_community	inf	0.00092858	0.00326586	4.45809e-06
nan;nan;nan;nan;nan;nan;nan	Saliva_Raw_community	Saliva_Day_30_community	0	0.000145487	1.20887e-05	0.807372
Bacteria;Firmicutes;Bacilli;Lactobacillales;Lactobacillaceae;nan;nan	Saliva_Raw_community	Saliva_Day_30_community	0	0	0.000347815	0.400957
nan;nan;nan;nan;nan;nan;nan	Saliva_Raw_community	Saliva_Day_30_community	#NAME?	-0.000375269	-0.00120091	0.0309026
nan;nan;nan;nan;nan;nan;nan	Saliva_Raw_community	Saliva_Day_30_community	#NAME?	-0.000437745	-0.00303186	0.000287187
nan;nan;nan;nan;nan;nan;nan	Saliva_Raw_community	Saliva_Day_30_community	0	0	-0.000499735	0.400957
nan;nan;nan;nan;nan;nan;nan	Saliva_Raw_community	Saliva_Day_30_community	0	0	-8.32937e-05	0.400957
nan;nan;nan;nan;nan;nan;nan	Saliva_Raw_community	Saliva_Day_30_community	0	0	-0.000328735	0.701394
nan;nan;nan;nan;nan;nan;nan	Saliva_Raw_community	Saliva_Day_30_community	0	0	0
nan;nan;nan;nan;nan;nan;nan	Saliva_Raw_community	Saliva_Day_30_community	0	0	7.50624e-05	0.400957
nan;nan;nan;nan;nan;nan;nan	Saliva_Raw_community	Saliva_Day_30_community	0	0	-0.000766091	0.0359443
Bacteria;Proteobacteria;Betaproteobacteria;Burkholderiales;Comamonadaceae;nan;nan	Saliva_Raw_community	Saliva_Day_30_community	0	0	-0.000223654	0.250662
Bacteria;Proteobacteria;nan;nan;nan;nan;nan	Saliva_Raw_community	Saliva_Day_30_community	0	0	0
nan;nan;nan;nan;nan;nan;nan	Saliva_Raw_community	Saliva_Day_30_community	0	0	0.00021957	0.0553351
nan;nan;nan;nan;nan;nan;nan	Saliva_Raw_community	Saliva_Day_30_community	0	0	8.09544e-05	0.160405
Bacteria;Actinobacteria;Actinomycetia;Micrococcales;nan;nan;nan	Saliva_Raw_community	Saliva_Day_30_community	0	0	0
nan;nan;nan;nan;nan;nan;nan	Saliva_Raw_community	Saliva_Day_30_community	0	0	-9.83935e-05	0.16801
nan;nan;nan;nan;nan;nan;nan	Saliva_Raw_community	Saliva_Day_30_community	0	0	-7.1832e-05	0.400957
nan;nan;nan;nan;nan;nan;nan	Saliva_Raw_community	Saliva_Day_30_community	0	0	8.12296e-05	0.250662
Bacteria;Proteobacteria;nan;nan;nan;nan;nan	Saliva_Raw_community	Saliva_Day_30_community	0	0	0
Bacteria;Proteobacteria;nan;nan;nan;nan;nan	Saliva_Raw_community	Saliva_Day_30_community	0	0	0
Bacteria;Proteobacteria;nan;nan;nan;nan;nan	Saliva_Raw_community	Saliva_Day_30_community	0	0	0
Bacteria;Proteobacteria;nan;nan;nan;nan;nan	Saliva_Raw_community	Saliva_Day_30_community	0	0	0
Bacteria;Proteobacteria;nan;nan;nan;nan;nan	Saliva_Raw_community	Saliva_Day_30_community	0	0	0
Bacteria;Proteobacteria;Gammaproteobacteria;Enterobacterales;Enterobacteriaceae;Klebsiella;nan	Saliva_Raw_community	Saliva_Day_30_community	0	0	-0.0074955	0.400957
Bacteria;Firmicutes;Bacilli;Bacillales;Staphylococcaceae;Staphylococcus;nan	Saliva_Raw_community	Saliva_Day_30_community	0	0	-0.00181274	0.214539
Bacteria;Firmicutes;Bacilli;Lactobacillales;Streptococcaceae;Streptococcus;nan	Saliva_Raw_community	Saliva_Day_30_community	1.29146	0.1198	0.120477	1.06934e-06
Bacteria;Actinobacteria;Actinomycetia;Corynebacteriales;Corynebacteriaceae;Corynebacterium;nan	Saliva_Raw_community	Saliva_Day_30_community	inf	0.000657974	-0.000214944	0.00348458
Bacteria;Firmicutes;Clostridia;Eubacteriales;Peptostreptococcaceae;Peptostreptococcus;nan	Saliva_Raw_community	Saliva_Day_30_community	-5.1594	-0.172849	-0.174655	2.20792e-07
Bacteria;Firmicutes;Bacilli;Lactobacillales;Carnobacteriaceae;Granulicatella;nan	Saliva_Raw_community	Saliva_Day_30_community	0	0.00733096	0.00223925	0.250662
nan;nan;nan;nan;nan;nan;nan	Saliva_Raw_community	Saliva_Day_30_community	0	0	-0.0105384	0.250662
nan;nan;nan;nan;nan;nan;nan	Saliva_Raw_community	Saliva_Day_30_community	0	0	-8.2447e-06	0.400957
Bacteria;Proteobacteria;Gammaproteobacteria;Pasteurellales;Pasteurellaceae;Haemophilus;nan	Saliva_Raw_community	Saliva_Day_30_community	1.07297	0.0433962	0.0322462	0.00448034
Bacteria;Fusobacteria;Fusobacteriia;Fusobacteriales;Fusobacteriaceae;Fusobacterium;nan	Saliva_Raw_community	Saliva_Day_30_community	3.05008	0.0247999	0.0252088	1.4313e-09
nan;nan;nan;nan;nan;nan;nan	Saliva_Raw_community	Saliva_Day_30_community	-1.42331	-0.00896832	-0.0121286	1.73084e-05
Bacteria;Firmicutes;Negativicutes;Veillonellales;Veillonellaceae;Veillonella;nan	Saliva_Raw_community	Saliva_Day_30_community	0	0.00639544	0.00397813	0.701394
Bacteria;Bacteroidetes;Bacteroidia;Bacteroidales;Prevotellaceae;Prevotella;nan	Saliva_Raw_community	Saliva_Day_30_community	0	0.00539833	0.0180813	0.176277
Bacteria;Bacteroidetes;Bacteroidia;Bacteroidales;Porphyromonadaceae;Porphyromonas;nan	Saliva_Raw_community	Saliva_Day_30_community	-0.723618	-0.029255	-0.0517638	0.00253763
nan;nan;nan;nan;nan;nan;nan	Saliva_Raw_community	Saliva_Day_30_community	0	0	0
Bacteria;Firmicutes;Bacilli;Bacillales;Gemellaceae;Gemella;nan	Saliva_Raw_community	Saliva_Day_30_community	0	0.00818867	0.00171264	0.657325
nan;nan;nan;nan;nan;nan;nan	Saliva_Raw_community	Saliva_Day_30_community	-2.21549	-0.0179669	-0.0264375	9.72633e-07
Bacteria;Proteobacteria;Betaproteobacteria;Neisseriales;Neisseriaceae;Neisseria;nan	Saliva_Raw_community	Saliva_Day_30_community	0	-0.0358646	-0.0299845	0.130238
Bacteria;Bacteroidetes;Bacteroidia;Bacteroidales;Prevotellaceae;Alloprevotella;nan	Saliva_Raw_community	Saliva_Day_30_community	-2.21979	-0.0324953	-0.0323683	2.93542e-05
Bacteria;Proteobacteria;Gammaproteobacteria;Enterobacterales;Enterobacteriaceae;nan;nan	Saliva_Raw_community	Saliva_Day_30_community	0	0	0
Bacteria;Proteobacteria;Gammaproteobacteria;Pseudomonadales;Moraxellaceae;Acinetobacter;nan	Saliva_Raw_community	Saliva_Day_30_community	0	0	-0.00877442	0.250662
Bacteria;Actinobacteria;Actinomycetia;Propionibacteriales;Propionibacteriaceae;Cutibacterium;nan	Saliva_Raw_community	Saliva_Day_30_community	0	0	-2.60064e-05	0.637094
nan;nan;nan;nan;nan;nan;nan	Saliva_Raw_community	Saliva_Day_30_community	0	0	0
Bacteria;Actinobacteria;Actinomycetia;Micrococcales;Micrococcaceae;nan;nan	Saliva_Raw_community	Saliva_Day_30_community	0	0	0
Bacteria;Firmicutes;Tissierellia;Tissierellales;Peptoniphilaceae;Parvimonas;nan	Saliva_Raw_community	Saliva_Day_30_community	-3.23844	-0.0166069	-0.0280492	1.25735e-06
Bacteria;Actinobacteria;Coriobacteriia;Coriobacteriales;Atopobiaceae;Lancefieldella;nan	Saliva_Raw_community	Saliva_Day_30_community	1.40206	0.00213616	0.00451188	0.00256624
Bacteria;Firmicutes;Clostridia;Eubacteriales;Lachnospiraceae;Lachnoanaerobaculum;nan	Saliva_Raw_community	Saliva_Day_30_community	0	-0.000595562	-0.00180425	0.456864
Bacteria;Firmicutes;Bacilli;Bacillales;nan;nan;nan	Saliva_Raw_community	Saliva_Day_30_community	0	0	0
Bacteria;Firmicutes;Clostridia;Eubacteriales;Lachnospiraceae;Oribacterium;nan	Saliva_Raw_community	Saliva_Day_30_community	0	0.00191346	0.00154502	0.411665
Bacteria;Actinobacteria;Actinomycetia;Micrococcales;Micrococcaceae;Rothia;nan	Saliva_Raw_community	Saliva_Day_30_community	inf	0.124546	0.134767	7.01578e-10
nan;nan;nan;nan;nan;nan;nan	Saliva_Raw_community	Saliva_Day_30_community	0	0	0
nan;nan;nan;nan;nan;nan;nan	Saliva_Raw_community	Saliva_Day_30_community	inf	0.00146774	0.0132078	0.00289558
Bacteria;Actinobacteria;Actinomycetia;Micrococcales;nan;nan;nan	Saliva_Raw_community	Saliva_Day_30_community	0	0	0
Bacteria;Proteobacteria;Gammaproteobacteria;Enterobacterales;Enterobacteriaceae;nan;nan	Saliva_Raw_community	Saliva_Day_30_community	0	0	0
Bacteria;Proteobacteria;Epsilonproteobacteria;Campylobacterales;Campylobacteraceae;Campylobacter;nan	Saliva_Raw_community	Saliva_Day_30_community	0	0.00130366	0.00104928	0.138985
Bacteria;Fusobacteria;Fusobacteriia;Fusobacteriales;Leptotrichiaceae;Leptotrichia;nan	Saliva_Raw_community	Saliva_Day_30_community	3.47092	0.00982547	0.014291	4.38132e-09
Bacteria;Actinobacteria;Actinomycetia;Actinomycetales;Actinomycetaceae;Schaalia;nan	Saliva_Raw_community	Saliva_Day_30_community	3.12469	0.0345508	0.0393803	3.77667e-10
nan;nan;nan;nan;nan;nan;nan	Saliva_Raw_community	Saliva_Day_30_community	0	0.000181144	0.000158493	0.835543
nan;nan;nan;nan;nan;nan;nan	Saliva_Raw_community	Saliva_Day_30_community	0	0	-0.0190288	0.250662
nan;nan;nan;nan;nan;nan;nan	Saliva_Raw_community	Saliva_Day_30_community	0	0.00133832	0.000579895	0.160405
Bacteria;Actinobacteria;Actinomycetia;Corynebacteriales;nan;nan;nan	Saliva_Raw_community	Saliva_Day_30_community	0	0	0
Bacteria;Saccharibacteria_(TM7);Saccharibacteria_(TM7)_[C-1];Saccharibacteria_(TM7)_[O-1];Saccharibacteria_(TM7)_[F-1];Saccharibacteria_(TM7)_[G-1];nan	Saliva_Raw_community	Saliva_Day_30_community	2.74118	0.00596484	0.00685708	5.85049e-05
Bacteria;Firmicutes;Bacilli;Lactobacillales;nan;nan;nan	Saliva_Raw_community	Saliva_Day_30_community	0	0	0
nan;nan;nan;nan;nan;nan;nan	Saliva_Raw_community	Saliva_Day_30_community	0	0	-0.0122942	0.00956747
nan;nan;nan;nan;nan;nan;nan	Saliva_Raw_community	Saliva_Day_30_community	inf	0.00106156	0.00454905	5.94976e-05
Bacteria;Proteobacteria;Gammaproteobacteria;Enterobacterales;Enterobacteriaceae;Enterobacter;nan	Saliva_Raw_community	Saliva_Day_30_community	0	0	-0.00820975	0.250662
Bacteria;Actinobacteria;Actinomycetia;Actinomycetales;Actinomycetaceae;Actinomyces;nan	Saliva_Raw_community	Saliva_Day_30_community	2.38272	0.0105161	0.0168885	0.000278656
Bacteria;Firmicutes;Clostridia;Eubacteriales;Lachnospiraceae;Catonella;nan	Saliva_Raw_community	Saliva_Day_30_community	0.973438	0.00111127	0.000983197	0.0223202
Bacteria;Bacteroidetes;Flavobacteriia;Flavobacteriales;Flavobacteriaceae;Capnocytophaga;nan	Saliva_Raw_community	Saliva_Day_30_community	3.21275	0.00796762	0.00671572	2.31749e-05
nan;nan;nan;nan;nan;nan;nan	Saliva_Raw_community	Saliva_Day_30_community	#NAME?	-0.00369236	-0.00479987	4.88483e-08
Bacteria;Actinobacteria;Actinomycetia;Corynebacteriales;nan;nan;nan	Saliva_Raw_community	Saliva_Day_30_community	0	0	0
Bacteria;Proteobacteria;Gammaproteobacteria;Xanthomonadales;Xanthomonadaceae;Stenotrophomonas;nan	Saliva_Raw_community	Saliva_Day_30_community	0	0	-0.00722613	0.400957
nan;nan;nan;nan;nan;nan;nan	Saliva_Raw_community	Saliva_Day_30_community	0	0	9.05079e-05	0.250662
nan;nan;nan;nan;nan;nan;nan	Saliva_Raw_community	Saliva_Day_30_community	inf	0.000574518	0.00549288	0.0315194
Bacteria;Proteobacteria;Gammaproteobacteria;Pseudomonadales;Moraxellaceae;Moraxella;nan	Saliva_Raw_community	Saliva_Day_30_community	0	0	1.25757e-05	0.400957
Bacteria;Firmicutes;Clostridia;Eubacteriales;Lachnospiraceae;Lachnospiraceae_[G-2];nan	Saliva_Raw_community	Saliva_Day_30_community	inf	0.000323341	0.00319169	0.0271771
nan;nan;nan;nan;nan;nan;nan	Saliva_Raw_community	Saliva_Day_30_community	#NAME?	-0.00482649	-0.00462233	7.19455e-05
nan;nan;nan;nan;nan;nan;nan	Saliva_Raw_community	Saliva_Day_30_community	1.87745	0.00123628	0.00127961	0.00011301
nan;nan;nan;nan;nan;nan;nan	Saliva_Raw_community	Saliva_Day_30_community	0	0	0.000148641	0.654849
nan;nan;nan;nan;nan;nan;nan	Saliva_Raw_community	Saliva_Day_30_community	0	0.00036959	-0.00117312	0.250662
Bacteria;Firmicutes;Negativicutes;Veillonellales;Veillonellaceae;Dialister;nan	Saliva_Raw_community	Saliva_Day_30_community	0	-0.000460774	-0.00105865	0.0553351
Bacteria;Proteobacteria;Betaproteobacteria;Neisseriales;Neisseriaceae;nan;nan	Saliva_Raw_community	Saliva_Day_30_community	0	0	0
nan;nan;nan;nan;nan;nan;nan	Saliva_Raw_community	Saliva_Day_30_community	#NAME?	-0.000422849	-0.00247721	0.00511717
nan;nan;nan;nan;nan;nan;nan	Saliva_Raw_community	Saliva_Day_30_community	0	0.000146776	0.000271967	0.784156
nan;nan;nan;nan;nan;nan;nan	Saliva_Raw_community	Saliva_Day_30_community	inf	0.000734306	0.0015361	0.00356603
nan;nan;nan;nan;nan;nan;nan	Saliva_Raw_community	Saliva_Day_30_community	0	0.000505283	0.0029712	0.0564905
Bacteria;Proteobacteria;Gammaproteobacteria;Pasteurellales;Pasteurellaceae;Aggregatibacter;nan	Saliva_Raw_community	Saliva_Day_30_community	#NAME?	-0.00127568	-0.00195604	0.0271771
nan;nan;nan;nan;nan;nan;nan	Saliva_Raw_community	Saliva_Day_30_community	0	0	-0.00194101	0.000771238
nan;nan;nan;nan;nan;nan;nan	Saliva_Raw_community	Saliva_Day_30_community	inf	0.000502003	0.00143321	0.00301372
Bacteria;Firmicutes;Negativicutes;Selenomonadales;Selenomonadaceae;Selenomonas;nan	Saliva_Raw_community	Saliva_Day_30_community	inf	0.000817439	0.00318371	4.45809e-06
nan;nan;nan;nan;nan;nan;nan	Saliva_Raw_community	Saliva_Day_30_community	inf	0.00101193	0.00111186	0.000220471
Bacteria;Firmicutes;Clostridia;Eubacteriales;Peptococcaceae;Peptococcus;nan	Saliva_Raw_community	Saliva_Day_30_community	0	0.000145487	1.20887e-05	0.807372
nan;nan;nan;nan;nan;nan;nan	Saliva_Raw_community	Saliva_Day_30_community	0	0	0
nan;nan;nan;nan;nan;nan;nan	Saliva_Raw_community	Saliva_Day_30_community	0	0	-1.61079e-05	0.637094
Bacteria;Firmicutes;Clostridia;Eubacteriales;Peptostreptococcaceae;Mogibacterium;nan	Saliva_Raw_community	Saliva_Day_30_community	#NAME?	-0.000542097	-0.000600222	0.000619684
Bacteria;Firmicutes;Clostridia;Eubacteriales;Peptostreptococcaceae;Peptostreptococcaceae_[G-7];nan	Saliva_Raw_community	Saliva_Day_30_community	0	-0.000439424	-0.000165698	0.160405
Bacteria;Firmicutes;Bacilli;Lactobacillales;Lactobacillaceae;Limosilactobacillus;nan	Saliva_Raw_community	Saliva_Day_30_community	0	0	3.87163e-05	1
nan;nan;nan;nan;nan;nan;nan	Saliva_Raw_community	Saliva_Day_30_community	0	0	4.22272e-05	0.743514
Bacteria;Spirochaetes;Spirochaetia;Spirochaetales;Treponemataceae;Treponema;nan	Saliva_Raw_community	Saliva_Day_30_community	#NAME?	-0.000375269	-0.00120091	0.0309026
Bacteria;Proteobacteria;Betaproteobacteria;Neisseriales;Neisseriaceae;Kingella;nan	Saliva_Raw_community	Saliva_Day_30_community	0	0	0.000585486	0.000771238
nan;nan;nan;nan;nan;nan;nan	Saliva_Raw_community	Saliva_Day_30_community	0	0	0.000594401	0.37335
nan;nan;nan;nan;nan;nan;nan	Saliva_Raw_community	Saliva_Day_30_community	0	0	0.000343047	0.0315194
Bacteria;Synergistetes;Synergistia;Synergistales;Synergistaceae;Fretibacterium;nan	Saliva_Raw_community	Saliva_Day_30_community	#NAME?	-0.000144298	-0.00193497	0.000646841
nan;nan;nan;nan;nan;nan;nan	Saliva_Raw_community	Saliva_Day_30_community	0	0	-0.000427563	0.131311
nan;nan;nan;nan;nan;nan;nan	Saliva_Raw_community	Saliva_Day_30_community	0	0	0.000136972	0.160405
nan;nan;nan;nan;nan;nan;nan	Saliva_Raw_community	Saliva_Day_30_community	0	0	0.000200438	1
Bacteria;Actinobacteria;Actinomycetia;Micrococcales;Microbacteriaceae;Microbacterium;nan	Saliva_Raw_community	Saliva_Day_30_community	0	0	-0.000499735	0.400957
nan;nan;nan;nan;nan;nan;nan	Saliva_Raw_community	Saliva_Day_30_community	0	0	-8.32937e-05	0.400957
Bacteria;Bacteroidetes;Bacteroidia;Bacteroidales;Tannerellaceae;Tannerella;nan	Saliva_Raw_community	Saliva_Day_30_community	0	0	-0.000328735	0.701394
Bacteria;Firmicutes;Negativicutes;Selenomonadales;Selenomonadaceae;Veillonellaceae_[G-1];nan	Saliva_Raw_community	Saliva_Day_30_community	0	0	8.21508e-05	0.0553351
nan;nan;nan;nan;nan;nan;nan	Saliva_Raw_community	Saliva_Day_30_community	0	0	0.000131951	0.784156
nan;nan;nan;nan;nan;nan;nan	Saliva_Raw_community	Saliva_Day_30_community	0	0	0
nan;nan;nan;nan;nan;nan;nan	Saliva_Raw_community	Saliva_Day_30_community	0	0	-0.00094998	0.250662
nan;nan;nan;nan;nan;nan;nan	Saliva_Raw_community	Saliva_Day_30_community	0	0	0
nan;nan;nan;nan;nan;nan;nan	Saliva_Raw_community	Saliva_Day_30_community	0	0	7.50624e-05	0.400957
nan;nan;nan;nan;nan;nan;nan	Saliva_Raw_community	Saliva_Day_30_community	0	0	0.000221574	0.20721
nan;nan;nan;nan;nan;nan;nan	Saliva_Raw_community	Saliva_Day_30_community	0	0	0.000190061	0.654849
nan;nan;nan;nan;nan;nan;nan	Saliva_Raw_community	Saliva_Day_30_community	0	0	2.2335e-05	0.289447
Bacteria;Bacteroidetes;Bacteroidetes_[C-1];Bacteroidetes_[O-1];Bacteroidetes_[F-1];Bacteroidetes_[G-3];nan	Saliva_Raw_community	Saliva_Day_30_community	0	0	-0.000845889	0.00956747
nan;nan;nan;nan;nan;nan;nan	Saliva_Raw_community	Saliva_Day_30_community	0	0	-0.000173537	0.214539
nan;nan;nan;nan;nan;nan;nan	Saliva_Raw_community	Saliva_Day_30_community	0	0	-0.000223654	0.250662
Bacteria;Proteobacteria;nan;nan;nan;nan;nan	Saliva_Raw_community	Saliva_Day_30_community	0	0	0
nan;nan;nan;nan;nan;nan;nan	Saliva_Raw_community	Saliva_Day_30_community	0	0	-0.000146075	0.0998366
nan;nan;nan;nan;nan;nan;nan	Saliva_Raw_community	Saliva_Day_30_community	0	0	0.00021957	0.0553351
Bacteria;Firmicutes;Bacilli;Lactobacillales;Lactobacillaceae;Lactobacillus;nan	Saliva_Raw_community	Saliva_Day_30_community	0	0	0.00010866	0.250662
nan;nan;nan;nan;nan;nan;nan	Saliva_Raw_community	Saliva_Day_30_community	0	0	8.5257e-05	0.266015
nan;nan;nan;nan;nan;nan;nan	Saliva_Raw_community	Saliva_Day_30_community	0	0	-0.000146906	0.400957
nan;nan;nan;nan;nan;nan;nan	Saliva_Raw_community	Saliva_Day_30_community	0	0	4.08338e-05	0.250662
Bacteria;Actinobacteria;Actinomycetia;Micrococcales;Micrococcaceae;nan;nan	Saliva_Raw_community	Saliva_Day_30_community	0	0	0
Bacteria;Bacteroidetes;Flavobacteriia;Flavobacteriales;Weeksellaceae;Weeksellaceae_[G-1];nan	Saliva_Raw_community	Saliva_Day_30_community	0	0	5.72267e-05	0.400957
Bacteria;Proteobacteria;Betaproteobacteria;Burkholderiales;Comamonadaceae;nan;nan	Saliva_Raw_community	Saliva_Day_30_community	0	0	0
nan;nan;nan;nan;nan;nan;nan	Saliva_Raw_community	Saliva_Day_30_community	0	0	8.09544e-05	0.160405
Bacteria;Fusobacteria;Fusobacteriia;Fusobacteriales;Leptotrichiaceae;Sneathia;nan	Saliva_Raw_community	Saliva_Day_30_community	0	0	7.22458e-05	1
nan;nan;nan;nan;nan;nan;nan	Saliva_Raw_community	Saliva_Day_30_community	0	0	-8.90441e-05	0.400957
Bacteria;Actinobacteria;Actinomycetia;Micrococcales;nan;nan;nan	Saliva_Raw_community	Saliva_Day_30_community	0	0	0
Bacteria;Firmicutes;Bacilli;Lactobacillales;Lactobacillaceae;nan;nan	Saliva_Raw_community	Saliva_Day_30_community	0	0	0
nan;nan;nan;nan;nan;nan;nan	Saliva_Raw_community	Saliva_Day_30_community	0	0	-9.83935e-05	0.16801
Bacteria;Proteobacteria;Deltaproteobacteria;Desulfovibrionales;Desulfovibrionaceae;Desulfovibrio;nan	Saliva_Raw_community	Saliva_Day_30_community	0	0	-7.1832e-05	0.400957
nan;nan;nan;nan;nan;nan;nan	Saliva_Raw_community	Saliva_Day_30_community	0	0	3.61514e-05	0.400957
nan;nan;nan;nan;nan;nan;nan	Saliva_Raw_community	Saliva_Day_30_community	0	0	5.42354e-05	0.400957
nan;nan;nan;nan;nan;nan;nan	Saliva_Raw_community	Saliva_Day_30_community	0	0	7.97974e-05	0.400957
nan;nan;nan;nan;nan;nan;nan	Saliva_Raw_community	Saliva_Day_30_community	0	0	8.12296e-05	0.250662
nan;nan;nan;nan;nan;nan;nan	Saliva_Raw_community	Saliva_Day_30_community	0	0	-6.11531e-05	0.665216
Bacteria;Proteobacteria;nan;nan;nan;nan;nan	Saliva_Raw_community	Saliva_Day_30_community	0	0	0
Bacteria;Firmicutes;Bacilli;Lactobacillales;Lactobacillaceae;nan;nan	Saliva_Raw_community	Saliva_Day_30_community	0	0	0
Bacteria;Proteobacteria;nan;nan;nan;nan;nan	Saliva_Raw_community	Saliva_Day_30_community	0	0	0
Bacteria;Proteobacteria;Betaproteobacteria;Burkholderiales;Comamonadaceae;nan;nan	Saliva_Raw_community	Saliva_Day_30_community	0	0	0
nan;nan;nan;nan;nan;nan;nan	Saliva_Raw_community	Saliva_Day_30_community	0	0	2.54426e-05	0.400957
Bacteria;Proteobacteria;Betaproteobacteria;Burkholderiales;Comamonadaceae;nan;nan	Saliva_Raw_community	Saliva_Day_30_community	0	0	0
Bacteria;Proteobacteria;nan;nan;nan;nan;nan	Saliva_Raw_community	Saliva_Day_30_community	0	0	0
Bacteria;Proteobacteria;nan;nan;nan;nan;nan	Saliva_Raw_community	Saliva_Day_30_community	0	0	0
Bacteria;Proteobacteria;Gammaproteobacteria;Enterobacterales;Enterobacteriaceae;Klebsiella;pneumoniae_HMT-731	Saliva_Raw_community	Saliva_Day_30_community	0	0	-0.00320536	0.400957
Bacteria;Firmicutes;Clostridia;Eubacteriales;Peptostreptococcaceae;Peptostreptococcus;stomatis_HMT-112	Saliva_Raw_community	Saliva_Day_30_community	-5.1594	-0.172849	-0.174643	2.20792e-07
Bacteria;Firmicutes;Bacilli;Lactobacillales;Carnobacteriaceae;Granulicatella;adiacens_HMT-534	Saliva_Raw_community	Saliva_Day_30_community	0	0.0067658	0.00205033	0.280439
Bacteria;Actinobacteria;Actinomycetia;Corynebacteriales;Corynebacteriaceae;Corynebacterium;nan	Saliva_Raw_community	Saliva_Day_30_community	0	0	0
Bacteria;Proteobacteria;Gammaproteobacteria;Enterobacterales;Enterobacteriaceae;Escherichia;coli_HMT-574	Saliva_Raw_community	Saliva_Day_30_community	0	0	-0.0105384	0.250662
Bacteria;Proteobacteria;Gammaproteobacteria;Enterobacterales;Enterobacteriaceae;Klebsiella;nan	Saliva_Raw_community	Saliva_Day_30_community	0	0	0
Bacteria;Firmicutes;Tissierellia;Tissierellales;Peptoniphilaceae;Finegoldia;magna_HMT-662	Saliva_Raw_community	Saliva_Day_30_community	0	0	-8.2447e-06	0.400957
Bacteria;Proteobacteria;Gammaproteobacteria;Pasteurellales;Pasteurellaceae;Haemophilus;parainfluenzae_HMT-718	Saliva_Raw_community	Saliva_Day_30_community	1.00293	0.029404	0.0279217	0.00326698
Bacteria;Firmicutes;Erysipelotrichia;Erysipelotrichales;Erysipelotrichaceae;Solobacterium;moorei_HMT-678	Saliva_Raw_community	Saliva_Day_30_community	-1.42331	-0.00896832	-0.0121286	1.73084e-05
Bacteria;Bacteroidetes;Bacteroidia;Bacteroidales;Prevotellaceae;Prevotella;oralis_HMT-705	Saliva_Raw_community	Saliva_Day_30_community	#NAME?	-0.000266486	-0.00185182	9.6288e-05
Bacteria;Bacteroidetes;Bacteroidia;Bacteroidales;Porphyromonadaceae;Porphyromonas;pasteri_HMT-279	Saliva_Raw_community	Saliva_Day_30_community	0	-0.0237697	-0.0373523	0.0647656
Bacteria;Firmicutes;Bacilli;Bacillales;Gemellaceae;Gemella;sanguinis_HMT-757	Saliva_Raw_community	Saliva_Day_30_community	0	0.000510096	-0.00303972	0.933229
Bacteria;Firmicutes;Clostridia;Eubacteriales;Lachnospiraceae;Stomatobaculum;sp._HMT_097_HMT-097	Saliva_Raw_community	Saliva_Day_30_community	-2.58142	-0.0142571	-0.0169744	1.87296e-05
Bacteria;Bacteroidetes;Bacteroidia;Bacteroidales;Prevotellaceae;Prevotella;melaninogenica_HMT-469	Saliva_Raw_community	Saliva_Day_30_community	4.25053	0.022476	0.0263209	3.23778e-07
Bacteria;Firmicutes;Bacilli;Bacillales;Gemellaceae;Gemella;haemolysans_HMT-626	Saliva_Raw_community	Saliva_Day_30_community	0	0.00284055	0.0028144	0.168199
Bacteria;Firmicutes;Bacilli;Bacillales;Staphylococcaceae;Staphylococcus;warneri_HMT-076	Saliva_Raw_community	Saliva_Day_30_community	0	0	-1.15807e-05	0.400957
Bacteria;Bacteroidetes;Bacteroidia;Bacteroidales;Prevotellaceae;Alloprevotella;sp._HMT_473_HMT-473	Saliva_Raw_community	Saliva_Day_30_community	-3.85804	-0.00814235	-0.0158431	0.0102361
Bacteria;Proteobacteria;Gammaproteobacteria;Enterobacterales;Enterobacteriaceae;nan;nan	Saliva_Raw_community	Saliva_Day_30_community	0	0	0
Bacteria;Firmicutes;Bacilli;Lactobacillales;Streptococcaceae;Streptococcus;anginosus_HMT-543	Saliva_Raw_community	Saliva_Day_30_community	#NAME?	-0.000234484	-0.00335051	0.00358581
Bacteria;Actinobacteria;Actinomycetia;Propionibacteriales;Propionibacteriaceae;Cutibacterium;acnes_HMT-530	Saliva_Raw_community	Saliva_Day_30_community	0	0	1.41476e-05	0.400957
nan;nan;nan;nan;nan;nan;nan	Saliva_Raw_community	Saliva_Day_30_community	0	0	0
nan;nan;nan;nan;nan;nan;nan	Saliva_Raw_community	Saliva_Day_30_community	0	0	0
Bacteria;Firmicutes;Negativicutes;Veillonellales;Veillonellaceae;Veillonella;atypica_HMT-524	Saliva_Raw_community	Saliva_Day_30_community	0	-0.00267558	-0.00457209	0.375642
Bacteria;Bacteroidetes;Bacteroidia;Bacteroidales;Prevotellaceae;Prevotella;buccae_HMT-560	Saliva_Raw_community	Saliva_Day_30_community	0	0	-0.000703391	0.000771238
Bacteria;Firmicutes;Negativicutes;Veillonellales;Veillonellaceae;Veillonella;dispar_HMT-160	Saliva_Raw_community	Saliva_Day_30_community	0	0.00490418	0.0131722	0.104725
Bacteria;Actinobacteria;Actinomycetia;Micrococcales;Micrococcaceae;nan;nan	Saliva_Raw_community	Saliva_Day_30_community	0	0	0
Bacteria;Firmicutes;Bacilli;Lactobacillales;Streptococcaceae;Streptococcus;sanguinis_HMT-758	Saliva_Raw_community	Saliva_Day_30_community	inf	0.00274982	0.00552683	0.00444018
Bacteria;Actinobacteria;Coriobacteriia;Coriobacteriales;Atopobiaceae;Lancefieldella;parvula_HMT-723	Saliva_Raw_community	Saliva_Day_30_community	1.73892	0.00220748	0.00471497	0.00104338
Bacteria;Actinobacteria;Actinomycetia;Propionibacteriales;Propionibacteriaceae;Cutibacterium;avidum_HMT-552	Saliva_Raw_community	Saliva_Day_30_community	0	0	-1.36862e-05	0.400957
Bacteria;Firmicutes;Negativicutes;Veillonellales;Veillonellaceae;Veillonella;rogosae_HMT-158	Saliva_Raw_community	Saliva_Day_30_community	0	0.000792122	0.00111319	0.654849
Bacteria;Firmicutes;Clostridia;Eubacteriales;Lachnospiraceae;Lachnoanaerobaculum;umeaense_HMT-107	Saliva_Raw_community	Saliva_Day_30_community	-0.566108	-0.00184832	-0.00180601	0.0481019
Bacteria;Actinobacteria;Actinomycetia;Corynebacteriales;Corynebacteriaceae;Corynebacterium;nan	Saliva_Raw_community	Saliva_Day_30_community	0	0	0
Bacteria;Bacteroidetes;Bacteroidia;Bacteroidales;Prevotellaceae;Prevotella;nanceiensis_HMT-299	Saliva_Raw_community	Saliva_Day_30_community	-1.71454	-0.00551669	-0.00835062	0.00380087
Bacteria;Firmicutes;Bacilli;Bacillales;nan;nan;nan	Saliva_Raw_community	Saliva_Day_30_community	0	0	0
Bacteria;Firmicutes;Clostridia;Eubacteriales;Lachnospiraceae;Oribacterium;sinus_HMT-457	Saliva_Raw_community	Saliva_Day_30_community	1.69161	0.00398678	0.00464745	0.0045143
Bacteria;Actinobacteria;Actinomycetia;Micrococcales;Micrococcaceae;Rothia;mucilaginosa_HMT-681	Saliva_Raw_community	Saliva_Day_30_community	inf	0.116139	0.124753	4.17571e-10
nan;nan;nan;nan;nan;nan;nan	Saliva_Raw_community	Saliva_Day_30_community	0	0	0
Bacteria;Proteobacteria;Betaproteobacteria;Burkholderiales;Burkholderiaceae;Lautropia;mirabilis_HMT-022	Saliva_Raw_community	Saliva_Day_30_community	inf	0.00146774	0.0132078	0.00289558
Bacteria;Actinobacteria;Actinomycetia;Micrococcales;nan;nan;nan	Saliva_Raw_community	Saliva_Day_30_community	0	0	0
Bacteria;Proteobacteria;Betaproteobacteria;Neisseriales;Neisseriaceae;Neisseria;subflava_HMT-476	Saliva_Raw_community	Saliva_Day_30_community	0	0	-0.00170162	0.830538
Bacteria;Firmicutes;Bacilli;Bacillales;nan;nan;nan	Saliva_Raw_community	Saliva_Day_30_community	0	0	0
Bacteria;Bacteroidetes;Bacteroidia;Bacteroidales;Prevotellaceae;Prevotella;salivae_HMT-307	Saliva_Raw_community	Saliva_Day_30_community	0	-0.000229186	-0.00537691	0.194535
Bacteria;Proteobacteria;Gammaproteobacteria;Enterobacterales;Enterobacteriaceae;nan;nan	Saliva_Raw_community	Saliva_Day_30_community	0	0	0
Bacteria;Proteobacteria;Epsilonproteobacteria;Campylobacterales;Campylobacteraceae;Campylobacter;concisus_HMT-575	Saliva_Raw_community	Saliva_Day_30_community	0	0.00173931	0.000730293	0.259176
Bacteria;Bacteroidetes;Bacteroidia;Bacteroidales;Prevotellaceae;Alloprevotella;sp._HMT_308_HMT-308	Saliva_Raw_community	Saliva_Day_30_community	0	-0.00205596	-0.0106165	0.105101
Bacteria;Fusobacteria;Fusobacteriia;Fusobacteriales;Leptotrichiaceae;Leptotrichia;sp._HMT_417_HMT-417	Saliva_Raw_community	Saliva_Day_30_community	inf	0.00170276	0.00738405	7.61357e-07
Bacteria;Firmicutes;Negativicutes;Veillonellales;Veillonellaceae;Veillonella;nan	Saliva_Raw_community	Saliva_Day_30_community	0	0	0
Bacteria;Bacteroidetes;Bacteroidia;Bacteroidales;Prevotellaceae;Prevotella;oris_HMT-311	Saliva_Raw_community	Saliva_Day_30_community	#NAME?	-0.00139301	-0.00490017	0.00496619
Bacteria;Firmicutes;Bacilli;Lactobacillales;Aerococcaceae;Abiotrophia;defectiva_HMT-389	Saliva_Raw_community	Saliva_Day_30_community	0	0.000181144	0.000158493	0.835543
Bacteria;Proteobacteria;Gammaproteobacteria;Enterobacterales;Yersiniaceae;Serratia;marcescens_HMT-115	Saliva_Raw_community	Saliva_Day_30_community	0	0	-0.0190288	0.250662
Bacteria;Firmicutes;Tissierellia;Tissierellales;Peptoniphilaceae;Parvimonas;micra_HMT-111	Saliva_Raw_community	Saliva_Day_30_community	#NAME?	-0.00506802	-0.0129821	4.73588e-07
nan;nan;nan;nan;nan;nan;nan	Saliva_Raw_community	Saliva_Day_30_community	0	0	0
Bacteria;Firmicutes;Clostridia;Eubacteriales;Lachnospiraceae;Stomatobaculum;longum_HMT-419	Saliva_Raw_community	Saliva_Day_30_community	#NAME?	-0.00043563	-0.00935059	0.0306283
Bacteria;Firmicutes;Clostridia;Eubacteriales;Lachnospiraceae;Oribacterium;asaccharolyticum_HMT-108	Saliva_Raw_community	Saliva_Day_30_community	0	-0.001626	-0.000149632	0.16801
Bacteria;Firmicutes;Clostridia;Eubacteriales;Peptostreptococcaceae;Peptostreptococcaceae_[G-1];[Eubacterium]_sulci_HMT-467	Saliva_Raw_community	Saliva_Day_30_community	2.17792	0.00173199	0.00106583	0.029695
Bacteria;Actinobacteria;Actinomycetia;Corynebacteriales;nan;nan;nan	Saliva_Raw_community	Saliva_Day_30_community	0	0	0
Bacteria;Saccharibacteria_(TM7);Saccharibacteria_(TM7)_[C-1];Saccharibacteria_(TM7)_[O-1];Saccharibacteria_(TM7)_[F-1];Saccharibacteria_(TM7)_[G-1];bacterium_HMT_352_HMT-352	Saliva_Raw_community	Saliva_Day_30_community	2.73108	0.00397131	0.00594271	0.000207707
Bacteria;Firmicutes;Bacilli;Lactobacillales;nan;nan;nan	Saliva_Raw_community	Saliva_Day_30_community	0	0	0
Bacteria;Actinobacteria;Actinomycetia;Corynebacteriales;Corynebacteriaceae;Corynebacterium;kroppenstedtii_HMT-049	Saliva_Raw_community	Saliva_Day_30_community	0	0	-0.0015561	0.250662
Bacteria;Firmicutes;Bacilli;Lactobacillales;Streptococcaceae;Streptococcus;agalactiae_HMT-537	Saliva_Raw_community	Saliva_Day_30_community	0	0	-0.000258287	0.400957
Bacteria;Bacteroidetes;Bacteroidia;Bacteroidales;Bacteroidaceae;Phocaeicola;abscessus_HMT-272	Saliva_Raw_community	Saliva_Day_30_community	0	0	-0.0122942	0.00956747
Bacteria;Firmicutes;Bacilli;Lactobacillales;Carnobacteriaceae;Granulicatella;elegans_HMT-596	Saliva_Raw_community	Saliva_Day_30_community	0	0	0.000188921	0.19179
Bacteria;Firmicutes;Clostridia;Eubacteriales;Lachnospiraceae;Oribacterium;parvum_HMT-934	Saliva_Raw_community	Saliva_Day_30_community	0	0.000593272	-0.00158007	0.761692
Bacteria;Fusobacteria;Fusobacteriia;Fusobacteriales;Leptotrichiaceae;Pseudoleptotrichia;sp._HMT_221_HMT-221	Saliva_Raw_community	Saliva_Day_30_community	inf	0.00106156	0.00453805	0.000120573
Bacteria;Fusobacteria;Fusobacteriia;Fusobacteriales;Leptotrichiaceae;Leptotrichia;sp._HMT_215_HMT-215	Saliva_Raw_community	Saliva_Day_30_community	2.22452	0.00264595	0.00375772	4.79945e-05
Bacteria;Proteobacteria;Betaproteobacteria;Neisseriales;Neisseriaceae;Neisseria;elongata_HMT-598	Saliva_Raw_community	Saliva_Day_30_community	#NAME?	-0.00783223	-0.0106155	1.85815e-07
Bacteria;Actinobacteria;Actinomycetia;Micrococcales;Micrococcaceae;Rothia;dentocariosa_HMT-587	Saliva_Raw_community	Saliva_Day_30_community	inf	0.0028145	0.00652765	1.73084e-05
Bacteria;Proteobacteria;Gammaproteobacteria;Pasteurellales;Pasteurellaceae;Haemophilus;sputorum_HMT-944	Saliva_Raw_community	Saliva_Day_30_community	0	-0.000216446	0.000545468	0.793666
Bacteria;Bacteroidetes;Bacteroidia;Bacteroidales;Prevotellaceae;Alloprevotella;sp._HMT_914_HMT-914	Saliva_Raw_community	Saliva_Day_30_community	0	-0.00147421	-0.00265203	0.418171
Bacteria;Firmicutes;Bacilli;Lactobacillales;Streptococcaceae;Streptococcus;constellatus_HMT-576	Saliva_Raw_community	Saliva_Day_30_community	#NAME?	-0.000759545	-0.00303415	0.00188707
Bacteria;Bacteroidetes;Bacteroidia;Bacteroidales;Porphyromonadaceae;Porphyromonas;endodontalis_HMT-273	Saliva_Raw_community	Saliva_Day_30_community	#NAME?	-0.00123143	-0.0112251	0.00550467
Bacteria;Actinobacteria;Actinomycetia;Actinomycetales;Actinomycetaceae;Actinomyces;graevenitzii_HMT-866	Saliva_Raw_community	Saliva_Day_30_community	3.32416	0.00557215	0.0136044	0.00234534
Bacteria;Firmicutes;Clostridia;Eubacteriales;Lachnospiraceae;Lachnoanaerobaculum;orale_HMT-082	Saliva_Raw_community	Saliva_Day_30_community	0	0.0010345	0.000846763	0.29235
Bacteria;Firmicutes;Bacilli;Bacillales;Gemellaceae;Gemella;morbillorum_HMT-046	Saliva_Raw_community	Saliva_Day_30_community	0	0	-0.000440973	0.505776
Bacteria;Actinobacteria;Actinomycetia;Corynebacteriales;Corynebacteriaceae;Corynebacterium;nan	Saliva_Raw_community	Saliva_Day_30_community	0	0	0
Bacteria;Actinobacteria;Actinomycetia;Propionibacteriales;Propionibacteriaceae;Cutibacterium;nan	Saliva_Raw_community	Saliva_Day_30_community	0	0	0
Bacteria;Actinobacteria;Actinomycetia;Micrococcales;Micrococcaceae;Rothia;aeria_HMT-188	Saliva_Raw_community	Saliva_Day_30_community	inf	0.0012388	0.00350271	9.99124e-06
Bacteria;Bacteroidetes;Bacteroidia;Bacteroidales;Prevotellaceae;Prevotella;shahii_HMT-795	Saliva_Raw_community	Saliva_Day_30_community	0	0.00109957	0.0022127	0.0644937
nan;nan;nan;nan;nan;nan;nan	Saliva_Raw_community	Saliva_Day_30_community	0	0	0
Bacteria;Firmicutes;Clostridia;Eubacteriales;Lachnospiraceae;Catonella;morbi_HMT-165	Saliva_Raw_community	Saliva_Day_30_community	1.69379	0.0015646	0.00112061	0.00858259
Bacteria;Bacteroidetes;Flavobacteriia;Flavobacteriales;Flavobacteriaceae;Capnocytophaga;endodontalis_HMT-326	Saliva_Raw_community	Saliva_Day_30_community	0	0	4.89448e-05	0.488405
Bacteria;Actinobacteria;Coriobacteriia;Eggerthellales;Eggerthellaceae;Slackia;exigua_HMT-602	Saliva_Raw_community	Saliva_Day_30_community	#NAME?	-0.00369236	-0.00479987	4.88483e-08
Bacteria;Actinobacteria;Actinomycetia;Corynebacteriales;nan;nan;nan	Saliva_Raw_community	Saliva_Day_30_community	0	0	0
Bacteria;Proteobacteria;Gammaproteobacteria;Xanthomonadales;Xanthomonadaceae;Stenotrophomonas;maltophilia_HMT-663	Saliva_Raw_community	Saliva_Day_30_community	0	0	-0.00722613	0.400957
Bacteria;Firmicutes;Bacilli;Lactobacillales;Streptococcaceae;Lactococcus;lactis_HMT-804	Saliva_Raw_community	Saliva_Day_30_community	0	0	9.05079e-05	0.250662
Bacteria;Bacteroidetes;Bacteroidia;Bacteroidales;Prevotellaceae;Prevotella;saccharolytica_HMT-781	Saliva_Raw_community	Saliva_Day_30_community	#NAME?	-0.000142355	-0.000441258	9.6288e-05
Bacteria;Absconditabacteria_(SR1);Absconditabacteria_(SR1)_[C-1];Absconditabacteria_(SR1)_[O-1];Absconditabacteria_(SR1)_[F-1];Absconditabacteria_(SR1)_[G-1];bacterium_HMT_875_HMT-875	Saliva_Raw_community	Saliva_Day_30_community	0	0.000574518	0.00455079	0.0551199
Bacteria;Actinobacteria;Actinomycetia;Actinomycetales;Actinomycetaceae;Schaalia;lingnae_HMT-181	Saliva_Raw_community	Saliva_Day_30_community	0	0.00092296	0.000620509	0.764082
Bacteria;Bacteroidetes;Flavobacteriia;Flavobacteriales;Flavobacteriaceae;Capnocytophaga;sputigena_HMT-775	Saliva_Raw_community	Saliva_Day_30_community	0	0.000617381	0.00199583	0.128701
Bacteria;Firmicutes;Clostridia;Eubacteriales;Lachnospiraceae;Lachnospiraceae_[G-2];bacterium_HMT_096_HMT-096	Saliva_Raw_community	Saliva_Day_30_community	inf	0.000323341	0.00365564	0.00356603
Bacteria;Bacteroidetes;Bacteroidia;Bacteroidales;Prevotellaceae;Prevotella;histicola_HMT-298	Saliva_Raw_community	Saliva_Day_30_community	0	0	0.000450734	0.822258
Bacteria;Proteobacteria;Gammaproteobacteria;Cardiobacteriales;Cardiobacteriaceae;Cardiobacterium;hominis_HMT-633	Saliva_Raw_community	Saliva_Day_30_community	#NAME?	-0.00325751	-0.00401636	0.0003094
Bacteria;Bacteroidetes;Flavobacteriia;Flavobacteriales;Weeksellaceae;Riemerella;sp._HMT_322_HMT-322	Saliva_Raw_community	Saliva_Day_30_community	1.87745	0.00123628	0.00127961	0.00011301
Bacteria;Actinobacteria;Coriobacteriia;Coriobacteriales;Atopobiaceae;Lancefieldella;rimae_HMT-750	Saliva_Raw_community	Saliva_Day_30_community	0	0	-9.84936e-05	1
Bacteria;Proteobacteria;Gammaproteobacteria;Pasteurellales;Pasteurellaceae;Haemophilus;sp._HMT_036_HMT-036	Saliva_Raw_community	Saliva_Day_30_community	0	-0.000417443	-0.000648971	0.406827
Bacteria;Actinobacteria;Actinomycetia;Bifidobacteriales;Bifidobacteriaceae;Alloscardovia;omnicolens_HMT-198	Saliva_Raw_community	Saliva_Day_30_community	0	0	0.000148641	0.654849
Bacteria;Bacteroidetes;Bacteroidia;Bacteroidales;Prevotellaceae;Prevotella;jejuni_HMT-313	Saliva_Raw_community	Saliva_Day_30_community	0	0	0.0021259	0.0200428
Bacteria;Saccharibacteria_(TM7);Saccharibacteria_(TM7)_[C-1];Saccharibacteria_(TM7)_[O-1];Saccharibacteria_(TM7)_[F-1];Saccharibacteria_(TM7)_[G-3];bacterium_HMT_351_HMT-351	Saliva_Raw_community	Saliva_Day_30_community	0	0.00036959	-0.00117312	0.250662
Bacteria;Firmicutes;Bacilli;Lactobacillales;Streptococcaceae;Streptococcus;intermedius_HMT-644	Saliva_Raw_community	Saliva_Day_30_community	0	0	-0.00123463	0.0437792
Bacteria;Fusobacteria;Fusobacteriia;Fusobacteriales;Leptotrichiaceae;Leptotrichia;sp._HMT_225_HMT-225	Saliva_Raw_community	Saliva_Day_30_community	0	0	6.25784e-05	0.160405
Bacteria;Proteobacteria;Betaproteobacteria;Neisseriales;Neisseriaceae;nan;nan	Saliva_Raw_community	Saliva_Day_30_community	0	0	0
Bacteria;Firmicutes;Negativicutes;Veillonellales;Veillonellaceae;Veillonella;parvula_HMT-161	Saliva_Raw_community	Saliva_Day_30_community	0	0	-1.93914e-05	0.743514
Bacteria;Fusobacteria;Fusobacteriia;Fusobacteriales;Fusobacteriaceae;Fusobacterium;periodonticum_HMT-201	Saliva_Raw_community	Saliva_Day_30_community	0	0	0.000962411	0.160405
Bacteria;Bacteroidetes;Bacteroidia;Bacteroidales;Prevotellaceae;Alloprevotella;sp._HMT_913_HMT-913	Saliva_Raw_community	Saliva_Day_30_community	0	0	-0.00283426	0.637094
Bacteria;Actinobacteria;Actinomycetia;Actinomycetales;Actinomycetaceae;Mobiluncus;mulieris_HMT-830	Saliva_Raw_community	Saliva_Day_30_community	#NAME?	-0.000422849	-0.00247721	0.00511717
Bacteria;Bacteroidetes;Flavobacteriia;Flavobacteriales;Flavobacteriaceae;Capnocytophaga;leadbetteri_HMT-329	Saliva_Raw_community	Saliva_Day_30_community	1.81566	0.000970926	0.00167411	0.0138879
Bacteria;Proteobacteria;Gammaproteobacteria;Pasteurellales;Pasteurellaceae;Haemophilus;pittmaniae_HMT-946	Saliva_Raw_community	Saliva_Day_30_community	0	0	0.000703702	0.699082
Bacteria;Bacteroidetes;Bacteroidia;Bacteroidales;Porphyromonadaceae;Porphyromonas;sp._HMT_278_HMT-278	Saliva_Raw_community	Saliva_Day_30_community	0	0	-0.000833655	0.160405
Bacteria;Firmicutes;Clostridia;Eubacteriales;Ruminococcaceae;Ruminococcaceae_[G-2];bacterium_HMT_085_HMT-085	Saliva_Raw_community	Saliva_Day_30_community	0	0.000146776	0.000271967	0.784156
Bacteria;Saccharibacteria_(TM7);Saccharibacteria_(TM7)_[C-1];Saccharibacteria_(TM7)_[O-1];Saccharibacteria_(TM7)_[F-1];Saccharibacteria_(TM7)_[G-6];bacterium_HMT_870_HMT-870	Saliva_Raw_community	Saliva_Day_30_community	inf	0.000734306	0.0015361	0.00356603
Bacteria;Bacteroidetes;Bacteroidia;Bacteroidales;Prevotellaceae;Alloprevotella;tannerae_HMT-466	Saliva_Raw_community	Saliva_Day_30_community	inf	0.000878054	0.000915761	0.00317098
Bacteria;Actinobacteria;Actinomycetia;Corynebacteriales;Corynebacteriaceae;Corynebacterium;nan	Saliva_Raw_community	Saliva_Day_30_community	0	0	0
Bacteria;Firmicutes;Negativicutes;Veillonellales;Veillonellaceae;Megasphaera;micronuciformis_HMT-122	Saliva_Raw_community	Saliva_Day_30_community	0	0.000505283	0.0029712	0.0564905
Bacteria;Firmicutes;Clostridia;Eubacteriales;Peptostreptococcaceae;Peptostreptococcaceae_[G-4];bacterium_HMT_369_HMT-369	Saliva_Raw_community	Saliva_Day_30_community	0	0	-0.00194101	0.000771238
Bacteria;Bacteroidetes;Bacteroidia;Bacteroidales;Prevotellaceae;Prevotella;pallens_HMT-714	Saliva_Raw_community	Saliva_Day_30_community	inf	0.00326971	0.00671817	1.01187e-07
Bacteria;Actinobacteria;Actinomycetia;Corynebacteriales;Corynebacteriaceae;Corynebacterium;matruchotii_HMT-666	Saliva_Raw_community	Saliva_Day_30_community	0	0	0.00102803	0.000771238
Bacteria;Firmicutes;Clostridia;Eubacteriales;Lachnospiraceae;Lachnospiraceae_[G-3];bacterium_HMT_100_HMT-100	Saliva_Raw_community	Saliva_Day_30_community	inf	0.000502003	0.00143321	0.00301372
Bacteria;Bacteroidetes;Bacteroidia;Bacteroidales;Porphyromonadaceae;Porphyromonas;sp._HMT_285_HMT-285	Saliva_Raw_community	Saliva_Day_30_community	0	0	-0.00140633	1
Bacteria;Proteobacteria;Betaproteobacteria;Neisseriales;Neisseriaceae;Neisseria;bacilliformis_HMT-013	Saliva_Raw_community	Saliva_Day_30_community	0	0	-0.00145184	0.160405
Bacteria;Proteobacteria;Betaproteobacteria;Neisseriales;Neisseriaceae;nan;nan	Saliva_Raw_community	Saliva_Day_30_community	0	0	0
Bacteria;Saccharibacteria_(TM7);Saccharibacteria_(TM7)_[C-1];Saccharibacteria_(TM7)_[O-1];Saccharibacteria_(TM7)_[F-1];Saccharibacteria_(TM7)_[G-1];bacterium_HMT_347_HMT-347	Saliva_Raw_community	Saliva_Day_30_community	0	0	0.000161391	0.160405
Bacteria;Firmicutes;Clostridia;Eubacteriales;Ruminococcaceae;Ruminococcaceae_[G-1];bacterium_HMT_075_HMT-075	Saliva_Raw_community	Saliva_Day_30_community	inf	0.00101193	0.00111186	0.000220471
Bacteria;Bacteroidetes;Bacteroidia;Bacteroidales;Prevotellaceae;Prevotella;sp._HMT_396_HMT-396	Saliva_Raw_community	Saliva_Day_30_community	#NAME?	-0.00125836	-0.00124241	0.0147293
nan;nan;nan;nan;nan;nan;nan	Saliva_Raw_community	Saliva_Day_30_community	0	0	0
Bacteria;Proteobacteria;Gammaproteobacteria;Pasteurellales;Pasteurellaceae;Aggregatibacter;sp._HMT_458_HMT-458	Saliva_Raw_community	Saliva_Day_30_community	0	0	0.000176365	0.684962
Bacteria;Bacteroidetes;Bacteroidia;Bacteroidales;Prevotellaceae;Prevotella;aurantiaca_HMT-943	Saliva_Raw_community	Saliva_Day_30_community	0	0	0.00168576	0.0426934
Bacteria;Firmicutes;Negativicutes;Selenomonadales;Selenomonadaceae;Selenomonas;sputigena_HMT-151	Saliva_Raw_community	Saliva_Day_30_community	0	0	0.000224656	0.0994964
Bacteria;Actinobacteria;Coriobacteriia;Eggerthellales;Eggerthellaceae;Cryptobacterium;curtum_HMT-579	Saliva_Raw_community	Saliva_Day_30_community	0	0	-1.61079e-05	0.637094
Bacteria;Firmicutes;Clostridia;Eubacteriales;Peptostreptococcaceae;Peptostreptococcaceae_[G-7];bacterium_HMT_922_HMT-922	Saliva_Raw_community	Saliva_Day_30_community	0	0	0.000160256	0.400957
Bacteria;Firmicutes;Bacilli;Lactobacillales;Streptococcaceae;Streptococcus;sobrinus_HMT-768	Saliva_Raw_community	Saliva_Day_30_community	0	0	0.000819115	0.637094
Bacteria;Firmicutes;Bacilli;Lactobacillales;Lactobacillaceae;Limosilactobacillus;fermentum_HMT-608	Saliva_Raw_community	Saliva_Day_30_community	0	0	3.87163e-05	1
Bacteria;Proteobacteria;Betaproteobacteria;Neisseriales;Neisseriaceae;Eikenella;corrodens_HMT-577	Saliva_Raw_community	Saliva_Day_30_community	0	0	4.22272e-05	0.743514
Bacteria;Bacteroidetes;Bacteroidia;Bacteroidales;Prevotellaceae;Prevotella;sp._HMT_443_HMT-443	Saliva_Raw_community	Saliva_Day_30_community	0	0	-0.000794831	0.432718
Bacteria;Bacteroidetes;Bacteroidia;Bacteroidales;Prevotellaceae;Prevotella;sp._HMT_306_HMT-306	Saliva_Raw_community	Saliva_Day_30_community	0	0	0.00060444	0.289447
Bacteria;Spirochaetes;Spirochaetia;Spirochaetales;Treponemataceae;Treponema;denticola_HMT-584	Saliva_Raw_community	Saliva_Day_30_community	0	0	-0.000801825	0.0564905
Bacteria;Saccharibacteria_(TM7);Saccharibacteria_(TM7)_[C-1];Saccharibacteria_(TM7)_[O-1];Saccharibacteria_(TM7)_[F-1];Saccharibacteria_(TM7)_[G-1];bacterium_HMT_346_HMT-346	Saliva_Raw_community	Saliva_Day_30_community	0	0	0.000405623	0.00289558
Bacteria;Bacteroidetes;Bacteroidia;Bacteroidales;Prevotellaceae;Prevotella;nigrescens_HMT-693	Saliva_Raw_community	Saliva_Day_30_community	0	0	0.000692342	0.00155764
Bacteria;Bacteroidetes;Bacteroidia;Bacteroidales;Prevotellaceae;Prevotella;baroniae_HMT-553	Saliva_Raw_community	Saliva_Day_30_community	0	0	-0.000799662	0.00289558
Bacteria;Bacteroidetes;Bacteroidia;Bacteroidales;Prevotellaceae;Alloprevotella;sp._HMT_912_HMT-912	Saliva_Raw_community	Saliva_Day_30_community	0	0	-0.000784622	0.0553351
Bacteria;Proteobacteria;Betaproteobacteria;Neisseriales;Neisseriaceae;Kingella;oralis_HMT-706	Saliva_Raw_community	Saliva_Day_30_community	0	0	0.000307473	0.0183705
Bacteria;Firmicutes;Negativicutes;Veillonellales;Veillonellaceae;Veillonella;sp._HMT_780_HMT-780	Saliva_Raw_community	Saliva_Day_30_community	0	0	-0.000170496	0.648823
Bacteria;Firmicutes;Clostridia;Eubacteriales;Lachnospiraceae;Butyrivibrio;sp._HMT_455_HMT-455	Saliva_Raw_community	Saliva_Day_30_community	0	0	0.000594401	0.37335
Bacteria;Actinobacteria;Actinomycetia;Actinomycetales;Actinomycetaceae;Peptidiphaga;sp._HMT_183_HMT-183	Saliva_Raw_community	Saliva_Day_30_community	0	0	0.000263306	0.0553351
Bacteria;Proteobacteria;Epsilonproteobacteria;Campylobacterales;Campylobacteraceae;Campylobacter;nan	Saliva_Raw_community	Saliva_Day_30_community	0	0	0
Bacteria;Firmicutes;Negativicutes;Veillonellales;Veillonellaceae;Dialister;pneumosintes_HMT-736	Saliva_Raw_community	Saliva_Day_30_community	0	0	-0.00111109	0.000610527
Bacteria;Firmicutes;Bacilli;Bacillales;Staphylococcaceae;Staphylococcus;nan	Saliva_Raw_community	Saliva_Day_30_community	0	0	0
Bacteria;Actinobacteria;Actinomycetia;Corynebacteriales;Corynebacteriaceae;Corynebacterium;nan	Saliva_Raw_community	Saliva_Day_30_community	0	0	0
Bacteria;Firmicutes;Clostridia;Eubacteriales;Lachnospiraceae;Oribacterium;sp._HMT_102_HMT-102	Saliva_Raw_community	Saliva_Day_30_community	0	0	-0.00114341	0.160405
Bacteria;Bacteroidetes;Bacteroidia;Bacteroidales;Prevotellaceae;Prevotella;sp._HMT_317_HMT-317	Saliva_Raw_community	Saliva_Day_30_community	0	0	0.000132899	0.616391
Bacteria;Firmicutes;Negativicutes;Selenomonadales;Selenomonadaceae;Selenomonas;sp._HMT_478_HMT-478	Saliva_Raw_community	Saliva_Day_30_community	0	0	0.000199645	0.160405
Bacteria;Firmicutes;Negativicutes;Selenomonadales;Selenomonadaceae;Selenomonas;noxia_HMT-130	Saliva_Raw_community	Saliva_Day_30_community	0	0	0.000251771	0.160405
Bacteria;Proteobacteria;Gammaproteobacteria;Pasteurellales;Pasteurellaceae;Haemophilus;sp._HMT_908_HMT-908	Saliva_Raw_community	Saliva_Day_30_community	0	0	-0.000298979	0.192009
Bacteria;Bacteroidetes;Flavobacteriia;Flavobacteriales;Flavobacteriaceae;Capnocytophaga;gingivalis_HMT-337	Saliva_Raw_community	Saliva_Day_30_community	0	0	0.000593815	0.0158105
Bacteria;Firmicutes;Clostridia;Eubacteriales;Peptostreptococcaceae;Peptostreptococcaceae_[G-2];bacterium_HMT_091_HMT-091	Saliva_Raw_community	Saliva_Day_30_community	0	0	-0.000427563	0.131311
Bacteria;Bacteroidetes;Bacteroidia;Bacteroidales;Prevotellaceae;Prevotella;buccalis_HMT-562	Saliva_Raw_community	Saliva_Day_30_community	0	0	-2.32023e-05	0.400957
Bacteria;Actinobacteria;Actinomycetia;Corynebacteriales;Corynebacteriaceae;Corynebacterium;nan	Saliva_Raw_community	Saliva_Day_30_community	0	0	0
Bacteria;Bacteroidetes;Bacteroidia;Bacteroidales;Prevotellaceae;Alloprevotella;rava_HMT-302	Saliva_Raw_community	Saliva_Day_30_community	0	0	0.000538606	0.432718
Bacteria;Bacteroidetes;Flavobacteriia;Flavobacteriales;Weeksellaceae;Cloacibacterium;sp._HMT_206_HMT-206	Saliva_Raw_community	Saliva_Day_30_community	0	0	0.000136972	0.160405
Bacteria;Actinobacteria;Actinomycetia;Propionibacteriales;Propionibacteriaceae;Cutibacterium;nan	Saliva_Raw_community	Saliva_Day_30_community	0	0	0
Bacteria;Actinobacteria;Actinomycetia;Corynebacteriales;Corynebacteriaceae;Corynebacterium;durum_HMT-595	Saliva_Raw_community	Saliva_Day_30_community	0	0	0.000580579	0.00580771
Bacteria;Actinobacteria;Actinomycetia;Actinomycetales;Actinomycetaceae;Schaalia;cardiffensis_HMT-850	Saliva_Raw_community	Saliva_Day_30_community	0	0	-0.000673673	0.0315194
Bacteria;Firmicutes;Bacilli;Lactobacillales;Lactobacillaceae;Ligilactobacillus;salivarius_HMT-756	Saliva_Raw_community	Saliva_Day_30_community	0	0	0.000200438	1
Bacteria;Absconditabacteria_(SR1);Absconditabacteria_(SR1)_[C-1];Absconditabacteria_(SR1)_[O-1];Absconditabacteria_(SR1)_[F-1];Absconditabacteria_(SR1)_[G-1];bacterium_HMT_345_HMT-345	Saliva_Raw_community	Saliva_Day_30_community	0	0	0.000500319	0.0800762
nan;nan;nan;nan;nan;nan;nan	Saliva_Raw_community	Saliva_Day_30_community	0	0	0
Bacteria;Synergistetes;Synergistia;Synergistales;Synergistaceae;Fretibacterium;fastidiosum_HMT-363	Saliva_Raw_community	Saliva_Day_30_community	0	0	-0.000419654	0.250662
Bacteria;Bacteroidetes;Flavobacteriia;Flavobacteriales;Flavobacteriaceae;Capnocytophaga;granulosa_HMT-325	Saliva_Raw_community	Saliva_Day_30_community	inf	0.000564751	0.000940449	2.06976e-05
Bacteria;Proteobacteria;Betaproteobacteria;Neisseriales;Neisseriaceae;Neisseria;oralis_HMT-014	Saliva_Raw_community	Saliva_Day_30_community	0	0	0.000306572	0.111591
Bacteria;Bacteroidetes;Bacteroidia;Bacteroidales;Prevotellaceae;Prevotella;sp._HMT_315_HMT-315	Saliva_Raw_community	Saliva_Day_30_community	#NAME?	-0.000299724	-0.000426569	2.06976e-05
Bacteria;Fusobacteria;Fusobacteriia;Fusobacteriales;Leptotrichiaceae;Leptotrichia;hongkongensis_HMT-213	Saliva_Raw_community	Saliva_Day_30_community	0	0	8.66287e-05	0.0994964
Bacteria;Actinobacteria;Actinomycetia;Micrococcales;Microbacteriaceae;Microbacterium;flavescens_HMT-186	Saliva_Raw_community	Saliva_Day_30_community	0	0	-0.000499735	0.400957
Bacteria;Firmicutes;Erysipelotrichia;Erysipelotrichales;Coprobacillaceae;Eggerthia;catenaformis_HMT-569	Saliva_Raw_community	Saliva_Day_30_community	0	0	-8.32937e-05	0.400957
Bacteria;Fusobacteria;Fusobacteriia;Fusobacteriales;Leptotrichiaceae;Leptotrichia;hofstadii_HMT-224	Saliva_Raw_community	Saliva_Day_30_community	0	0	8.23723e-05	0.400957
Bacteria;Firmicutes;Negativicutes;Selenomonadales;Selenomonadaceae;Selenomonas;sp._HMT_137_HMT-137	Saliva_Raw_community	Saliva_Day_30_community	0	0	8.60454e-05	0.250662
Bacteria;Absconditabacteria_(SR1);Absconditabacteria_(SR1)_[C-1];Absconditabacteria_(SR1)_[O-1];Absconditabacteria_(SR1)_[F-1];Absconditabacteria_(SR1)_[G-1];bacterium_HMT_874_HMT-874	Saliva_Raw_community	Saliva_Day_30_community	0	0	0.000441764	0.00155764
Bacteria;Bacteroidetes;Bacteroidia;Bacteroidales;Prevotellaceae;Prevotella;scopos_HMT-885	Saliva_Raw_community	Saliva_Day_30_community	0	0	5.49712e-06	1
Bacteria;Firmicutes;Bacilli;Bacillales;Staphylococcaceae;Staphylococcus;nan	Saliva_Raw_community	Saliva_Day_30_community	0	0	0
Bacteria;Firmicutes;Bacilli;Bacillales;Staphylococcaceae;Staphylococcus;nan	Saliva_Raw_community	Saliva_Day_30_community	0	0	0
Bacteria;Bacteroidetes;Bacteroidia;Bacteroidales;Prevotellaceae;Prevotella;sp._HMT_305_HMT-305	Saliva_Raw_community	Saliva_Day_30_community	0	0	-0.000267521	0.0610572
Bacteria;Proteobacteria;Gammaproteobacteria;Cardiobacteriales;Cardiobacteriaceae;Cardiobacterium;valvarum_HMT-540	Saliva_Raw_community	Saliva_Day_30_community	0	0	-0.00060597	0.120826
Bacteria;Bacteroidetes;Bacteroidia;Bacteroidales;Tannerellaceae;Tannerella;forsythia_HMT-613	Saliva_Raw_community	Saliva_Day_30_community	0	0	-0.000631034	0.0763355
Bacteria;Firmicutes;Negativicutes;Selenomonadales;Selenomonadaceae;Veillonellaceae_[G-1];bacterium_HMT_155_HMT-155	Saliva_Raw_community	Saliva_Day_30_community	0	0	3.46697e-05	0.250662
Bacteria;Firmicutes;Clostridia;Eubacteriales;Peptostreptococcaceae;Peptostreptococcaceae_[G-1];[Eubacterium]_infirmum_HMT-105	Saliva_Raw_community	Saliva_Day_30_community	0	0	-0.000352544	0.0315194
Bacteria;Proteobacteria;Epsilonproteobacteria;Campylobacterales;Campylobacteraceae;Campylobacter;gracilis_HMT-623	Saliva_Raw_community	Saliva_Day_30_community	0	0	0.000130927	0.0553351
Bacteria;Bacteroidetes;Bacteroidia;Bacteroidales;Porphyromonadaceae;Porphyromonas;sp._HMT_930_HMT-930	Saliva_Raw_community	Saliva_Day_30_community	0	0	-6.897e-05	1
Bacteria;Spirochaetes;Spirochaetia;Spirochaetales;Treponemataceae;Treponema;socranskii_HMT-769	Saliva_Raw_community	Saliva_Day_30_community	0	0	-0.000357973	0.00352681
Bacteria;Firmicutes;Clostridia;Eubacteriales;Peptostreptococcaceae;Filifactor;alocis_HMT-539	Saliva_Raw_community	Saliva_Day_30_community	0	0	0.000131951	0.784156
Bacteria;Actinobacteria;Actinomycetia;Actinomycetales;Actinomycetaceae;Actinomyces;massiliensis_HMT-852	Saliva_Raw_community	Saliva_Day_30_community	0	0	0.000348753	0.0183705
Bacteria;Synergistetes;Synergistia;Synergistales;Synergistaceae;Pyramidobacter;piscolens_HMT-357	Saliva_Raw_community	Saliva_Day_30_community	0	0	-0.00094998	0.250662
Bacteria;Fusobacteria;Fusobacteriia;Fusobacteriales;Leptotrichiaceae;Leptotrichia;sp._HMT_392_HMT-392	Saliva_Raw_community	Saliva_Day_30_community	0	0	0.00010005	0.0994964
Bacteria;Proteobacteria;Gammaproteobacteria;Pasteurellales;Pasteurellaceae;Haemophilus;paraphrohaemolyticus_HMT-035	Saliva_Raw_community	Saliva_Day_30_community	0	0	-7.16025e-05	0.400957
Bacteria;Fusobacteria;Fusobacteriia;Fusobacteriales;Leptotrichiaceae;Leptotrichia;shahii_HMT-214	Saliva_Raw_community	Saliva_Day_30_community	0	0	1.9449e-05	0.400957
nan;nan;nan;nan;nan;nan;nan	Saliva_Raw_community	Saliva_Day_30_community	0	0	0
Bacteria;Proteobacteria;Gammaproteobacteria;Pasteurellales;Pasteurellaceae;Aggregatibacter;sp._HMT_513_HMT-513	Saliva_Raw_community	Saliva_Day_30_community	0	0	-6.76102e-05	0.160405
Bacteria;Bacteroidetes;Bacteroidia;Bacteroidales;Prevotellaceae;Prevotella;oulorum_HMT-288	Saliva_Raw_community	Saliva_Day_30_community	0	0	-8.42268e-05	0.16801
Bacteria;Bacteroidetes;Bacteroidia;Bacteroidales;Prevotellaceae;Prevotella;denticola_HMT-291	Saliva_Raw_community	Saliva_Day_30_community	0	0	-6.38571e-05	0.488405
Bacteria;Proteobacteria;Gammaproteobacteria;Pseudomonadales;Moraxellaceae;Moraxella;nan	Saliva_Raw_community	Saliva_Day_30_community	0	0	0
Bacteria;Firmicutes;Negativicutes;Veillonellales;Veillonellaceae;Dialister;invisus_HMT-118	Saliva_Raw_community	Saliva_Day_30_community	0	0	0.000105604	0.269205
Bacteria;Proteobacteria;Betaproteobacteria;Neisseriales;Neisseriaceae;Kingella;sp._HMT_459_HMT-459	Saliva_Raw_community	Saliva_Day_30_community	0	0	7.16276e-05	0.250662
Bacteria;Firmicutes;Clostridia;Eubacteriales;Lachnospiraceae;Oribacterium;sp._HMT_078_HMT-078	Saliva_Raw_community	Saliva_Day_30_community	0	0	-0.000211855	0.373795
Bacteria;Bacteroidetes;Bacteroidia;Bacteroidales;Bacteroidales_[F-2];Bacteroidales_[G-2];bacterium_HMT_274_HMT-274	Saliva_Raw_community	Saliva_Day_30_community	0	0	7.50624e-05	0.400957
nan;nan;nan;nan;nan;nan;nan	Saliva_Raw_community	Saliva_Day_30_community	0	0	0
Bacteria;Firmicutes;Clostridia;Eubacteriales;Peptostreptococcaceae;Peptostreptococcaceae_[G-5];bacterium_HMT_493_HMT-493	Saliva_Raw_community	Saliva_Day_30_community	0	0	0.000210445	0.20721
Bacteria;Actinobacteria;Actinomycetia;Bifidobacteriales;Bifidobacteriaceae;Bifidobacterium;dentium_HMT-588	Saliva_Raw_community	Saliva_Day_30_community	0	0	0.000190061	0.654849
Bacteria;Firmicutes;Clostridia;Eubacteriales;Peptostreptococcaceae;Peptostreptococcaceae_[G-9];[Eubacterium]_brachy_HMT-557	Saliva_Raw_community	Saliva_Day_30_community	0	0	2.2335e-05	0.289447
Bacteria;Bacteroidetes;Flavobacteriia;Flavobacteriales;Flavobacteriaceae;Capnocytophaga;sp._HMT_332_HMT-332	Saliva_Raw_community	Saliva_Day_30_community	0	0	0.000297989	0.0994964
Bacteria;Bacteroidetes;Bacteroidetes_[C-1];Bacteroidetes_[O-1];Bacteroidetes_[F-1];Bacteroidetes_[G-3];bacterium_HMT_280_HMT-280	Saliva_Raw_community	Saliva_Day_30_community	0	0	-0.00067094	0.0994964
Bacteria;Actinobacteria;Actinomycetia;Actinomycetales;Actinomycetaceae;Schaalia;sp._HMT_178_HMT-178	Saliva_Raw_community	Saliva_Day_30_community	0	0	-7.70146e-05	0.160405
Bacteria;Fusobacteria;Fusobacteriia;Fusobacteriales;Leptotrichiaceae;Leptotrichia;buccalis_HMT-563	Saliva_Raw_community	Saliva_Day_30_community	0	0	2.51513e-05	0.400957
Bacteria;Firmicutes;Clostridia;Eubacteriales;Lachnospiraceae;Lachnospiraceae_[G-8];bacterium_HMT_500_HMT-500	Saliva_Raw_community	Saliva_Day_30_community	0	0	-0.000173537	0.214539
Bacteria;Bacteroidetes;Bacteroidia;Bacteroidales;Prevotellaceae;Prevotella;sp._HMT_472_HMT-472	Saliva_Raw_community	Saliva_Day_30_community	0	0	-0.000207427	0.157634
Bacteria;Proteobacteria;Epsilonproteobacteria;Campylobacterales;Campylobacteraceae;Campylobacter;sp._HMT_044_HMT-044	Saliva_Raw_community	Saliva_Day_30_community	0	0	2.37263e-05	0.403564
Bacteria;Bacteroidetes;Bacteroidia;Bacteroidales;Prevotellaceae;Prevotella;sp._HMT_475_HMT-475	Saliva_Raw_community	Saliva_Day_30_community	0	0	3.52921e-05	0.724207
Bacteria;Bacteroidetes;Bacteroidia;Bacteroidales;Tannerellaceae;Tannerella;sp._HMT_286_HMT-286	Saliva_Raw_community	Saliva_Day_30_community	0	0	7.60969e-05	0.652332
Bacteria;Proteobacteria;Betaproteobacteria;Burkholderiales;Comamonadaceae;Ottowia;sp._HMT_894_HMT-894	Saliva_Raw_community	Saliva_Day_30_community	0	0	-0.000223654	0.250662
Bacteria;Bacteroidetes;Bacteroidia;Bacteroidales;Prevotellaceae;Prevotella;sp._HMT_304_HMT-304	Saliva_Raw_community	Saliva_Day_30_community	0	0	6.69298e-05	0.637094
Bacteria;Actinobacteria;Actinomycetia;Actinomycetales;Actinomycetaceae;Peptidiphaga;gingivicola_HMT-848	Saliva_Raw_community	Saliva_Day_30_community	0	0	7.9741e-05	0.160405
Bacteria;Proteobacteria;Gammaproteobacteria;Pseudomonadales;Moraxellaceae;Acinetobacter;nan	Saliva_Raw_community	Saliva_Day_30_community	0	0	0
Bacteria;Proteobacteria;nan;nan;nan;nan;nan	Saliva_Raw_community	Saliva_Day_30_community	0	0	0
Bacteria;Firmicutes;Clostridia;Eubacteriales;Lachnospiraceae;Shuttleworthia;satelles_HMT-095	Saliva_Raw_community	Saliva_Day_30_community	0	0	-0.000146075	0.0998366
Bacteria;Proteobacteria;Betaproteobacteria;Neisseriales;Neisseriaceae;Kingella;denitrificans_HMT-582	Saliva_Raw_community	Saliva_Day_30_community	0	0	0.000159935	0.0994964
Bacteria;Bacteroidetes;Bacteroidia;Bacteroidales;Prevotellaceae;Prevotella;sp._HMT_309_HMT-309	Saliva_Raw_community	Saliva_Day_30_community	0	0	-3.04446e-05	0.743514
Bacteria;Saccharibacteria_(TM7);Saccharibacteria_(TM7)_[C-1];Saccharibacteria_(TM7)_[O-1];Saccharibacteria_(TM7)_[F-2];Saccharibacteria_(TM7)_[G-5];bacterium_HMT_356_HMT-356	Saliva_Raw_community	Saliva_Day_30_community	0	0	0.00021957	0.0553351
Bacteria;Firmicutes;Bacilli;Lactobacillales;Lactobacillaceae;Lactobacillus;iners_HMT-838	Saliva_Raw_community	Saliva_Day_30_community	0	0	9.0281e-05	0.400957
Bacteria;Actinobacteria;Actinomycetia;Propionibacteriales;Propionibacteriaceae;Arachnia;propionica_HMT-739	Saliva_Raw_community	Saliva_Day_30_community	0	0	4.48708e-05	0.524292
Bacteria;Bacteroidetes;Bacteroidia;Bacteroidales;Prevotellaceae;Prevotella;nan	Saliva_Raw_community	Saliva_Day_30_community	0	0	0
Bacteria;Synergistetes;Synergistia;Synergistales;Synergistaceae;Jonquetella;anthropi_HMT-777	Saliva_Raw_community	Saliva_Day_30_community	0	0	-0.000146906	0.400957
Bacteria;Firmicutes;Clostridia;Eubacteriales;Peptostreptococcaceae;Peptostreptococcaceae_[G-1];bacterium_HMT_383_HMT-383	Saliva_Raw_community	Saliva_Day_30_community	0	0	-0.000133396	0.250662
Bacteria;Firmicutes;Bacilli;Lactobacillales;Streptococcaceae;Streptococcus;mutans_HMT-686	Saliva_Raw_community	Saliva_Day_30_community	0	0	0.000107441	0.616391
Bacteria;Firmicutes;Negativicutes;Veillonellales;Veillonellaceae;Veillonella;sp._HMT_917_HMT-917	Saliva_Raw_community	Saliva_Day_30_community	0	0	0.000222083	1
Bacteria;Bacteroidetes;Bacteroidia;Bacteroidales;Prevotellaceae;Prevotella;nan	Saliva_Raw_community	Saliva_Day_30_community	0	0	0
nan;nan;nan;nan;nan;nan;nan	Saliva_Raw_community	Saliva_Day_30_community	0	0	0
Bacteria;Actinobacteria;Actinomycetia;Micrococcales;Micrococcaceae;nan;nan	Saliva_Raw_community	Saliva_Day_30_community	0	0	0
Bacteria;Proteobacteria;Betaproteobacteria;Burkholderiales;Comamonadaceae;nan;nan	Saliva_Raw_community	Saliva_Day_30_community	0	0	0
Bacteria;Bacteroidetes;Bacteroidia;Bacteroidales;Porphyromonadaceae;Porphyromonas;gingivalis_HMT-619	Saliva_Raw_community	Saliva_Day_30_community	0	0	6.87056e-05	0.400957
Bacteria;Actinobacteria;Actinomycetia;Corynebacteriales;Corynebacteriaceae;Corynebacterium;nan	Saliva_Raw_community	Saliva_Day_30_community	0	0	0
Bacteria;Gracilibacteria_(GN02);Gracilibacteria_(GN02)_[C-1];Gracilibacteria_(GN02)_[O-1];Gracilibacteria_(GN02)_[F-1];Gracilibacteria_(GN02)_[G-1];bacterium_HMT_872_HMT-872	Saliva_Raw_community	Saliva_Day_30_community	0	0	8.09544e-05	0.160405
Bacteria;Saccharibacteria_(TM7);Saccharibacteria_(TM7)_[C-1];Saccharibacteria_(TM7)_[O-1];Saccharibacteria_(TM7)_[F-1];Saccharibacteria_(TM7)_[G-1];bacterium_HMT_957_HMT-957	Saliva_Raw_community	Saliva_Day_30_community	0	0	-2.29878e-05	0.400957
Bacteria;Proteobacteria;Betaproteobacteria;Neisseriales;Neisseriaceae;Kingella;sp._HMT_932_HMT-932	Saliva_Raw_community	Saliva_Day_30_community	0	0	2.10388e-05	0.400957
Bacteria;Firmicutes;Clostridia;Eubacteriales;Peptostreptococcaceae;Peptostreptococcaceae_[G-3];bacterium_HMT_950_HMT-950	Saliva_Raw_community	Saliva_Day_30_community	0	0	-8.90441e-05	0.400957
Bacteria;Actinobacteria;Actinomycetia;Micrococcales;nan;nan;nan	Saliva_Raw_community	Saliva_Day_30_community	0	0	0
Bacteria;Firmicutes;Negativicutes;Veillonellales;Veillonellaceae;Dialister;micraerophilus_HMT-843	Saliva_Raw_community	Saliva_Day_30_community	0	0	-5.31656e-05	0.250662
Bacteria;Firmicutes;Clostridia;Eubacteriales;Peptostreptococcaceae;Peptostreptococcaceae_[G-7];[Eubacterium]_yurii_HMT-377	Saliva_Raw_community	Saliva_Day_30_community	0	0	-0.000178101	0.0309026
Bacteria;Firmicutes;Clostridia;Eubacteriales;Lachnospiraceae;Lachnoanaerobaculum;nan	Saliva_Raw_community	Saliva_Day_30_community	0	0	0
Bacteria;Firmicutes;Clostridia;Eubacteriales;Lachnospiraceae;Stomatobaculum;sp._HMT_910_HMT-910	Saliva_Raw_community	Saliva_Day_30_community	0	0	-4.9725e-05	0.250662
Bacteria;Fusobacteria;Fusobacteriia;Fusobacteriales;Leptotrichiaceae;Leptotrichia;sp._HMT_212_HMT-212	Saliva_Raw_community	Saliva_Day_30_community	0	0	2.36686e-05	0.400957
Bacteria;Actinobacteria;Actinomycetia;Propionibacteriales;Propionibacteriaceae;Arachnia;rubra_HMT-194	Saliva_Raw_community	Saliva_Day_30_community	0	0	4.03862e-05	0.250662
nan;nan;nan;nan;nan;nan;nan	Saliva_Raw_community	Saliva_Day_30_community	0	0	0
Bacteria;Fusobacteria;Fusobacteriia;Fusobacteriales;Leptotrichiaceae;Leptotrichia;sp._HMT_218_HMT-218	Saliva_Raw_community	Saliva_Day_30_community	0	0	0.000129879	0.400957
Bacteria;Bacteroidetes;Bacteroidia;Bacteroidales;Prevotellaceae;Prevotella;veroralis_HMT-572	Saliva_Raw_community	Saliva_Day_30_community	0	0	3.36348e-06	0.654849
Bacteria;Bacteroidetes;Bacteroidia;Bacteroidales;Prevotellaceae;Prevotella;dentalis_HMT-583	Saliva_Raw_community	Saliva_Day_30_community	0	0	-3.45033e-05	0.250662
Bacteria;Actinobacteria;Coriobacteriia;Coriobacteriales;Atopobiaceae;Olsenella;sp._HMT_807_HMT-807	Saliva_Raw_community	Saliva_Day_30_community	0	0	4.08338e-05	0.250662
Bacteria;Saccharibacteria_(TM7);Saccharibacteria_(TM7)_[C-1];Saccharibacteria_(TM7)_[O-1];Saccharibacteria_(TM7)_[F-1];Saccharibacteria_(TM7)_[G-1];bacterium_HMT_349_HMT-349	Saliva_Raw_community	Saliva_Day_30_community	0	0	9.83011e-05	0.400957
nan;nan;nan;nan;nan;nan;nan	Saliva_Raw_community	Saliva_Day_30_community	0	0	0
Bacteria;Firmicutes;Clostridia;Eubacteriales;Peptostreptococcaceae;Peptostreptococcaceae_[G-7];bacterium_HMT_081_HMT-081	Saliva_Raw_community	Saliva_Day_30_community	0	0	-8.29529e-05	0.160405
Bacteria;Fusobacteria;Fusobacteriia;Fusobacteriales;Leptotrichiaceae;Leptotrichia;nan	Saliva_Raw_community	Saliva_Day_30_community	0	0	0
Bacteria;Firmicutes;Bacilli;Bacillales;Staphylococcaceae;Staphylococcus;nan	Saliva_Raw_community	Saliva_Day_30_community	0	0	0
Bacteria;Actinobacteria;Actinomycetia;Actinomycetales;Actinomycetaceae;Schaalia;odontolytica_HMT-701	Saliva_Raw_community	Saliva_Day_30_community	0	0	9.13622e-05	0.400957
Bacteria;Bacteroidetes;Bacteroidia;Bacteroidales;Porphyromonadaceae;Porphyromonas;uenonis_HMT-785	Saliva_Raw_community	Saliva_Day_30_community	0	0	-6.59874e-05	0.400957
Bacteria;Proteobacteria;Betaproteobacteria;Neisseriales;Neisseriaceae;Simonsiella;muelleri_HMT-683	Saliva_Raw_community	Saliva_Day_30_community	0	0	3.61514e-05	0.400957
Bacteria;Bacteroidetes;Bacteroidia;Bacteroidales;Prevotellaceae;Prevotella;intermedia_HMT-643	Saliva_Raw_community	Saliva_Day_30_community	0	0	0.000273485	0.00956747
Bacteria;Actinobacteria;Actinomycetia;Bifidobacteriales;Bifidobacteriaceae;Scardovia;wiggsiae_HMT-195	Saliva_Raw_community	Saliva_Day_30_community	0	0	5.42354e-05	0.400957
Bacteria;Bacteroidetes;Bacteroidetes_[C-1];Bacteroidetes_[O-1];Bacteroidetes_[F-1];Bacteroidetes_[G-5];bacterium_HMT_511_HMT-511	Saliva_Raw_community	Saliva_Day_30_community	0	0	7.97974e-05	0.400957
Bacteria;Gracilibacteria_(GN02);Gracilibacteria_(GN02)_[C-2];Gracilibacteria_(GN02)_[O-2];Gracilibacteria_(GN02)_[F-2];Gracilibacteria_(GN02)_[G-2];bacterium_HMT_873_HMT-873	Saliva_Raw_community	Saliva_Day_30_community	0	0	8.12296e-05	0.250662
Bacteria;Spirochaetes;Spirochaetia;Spirochaetales;Treponemataceae;Treponema;maltophilum_HMT-664	Saliva_Raw_community	Saliva_Day_30_community	0	0	-0.000155467	0.00956747
Bacteria;Firmicutes;Clostridia;Eubacteriales;Peptostreptococcaceae;Peptostreptococcaceae_[G-6];[Eubacterium]_nodatum_HMT-694	Saliva_Raw_community	Saliva_Day_30_community	0	0	-2.89526e-05	1
Bacteria;Bacteroidetes;Bacteroidia;Bacteroidales;Prevotellaceae;Prevotella;pleuritidis_HMT-303	Saliva_Raw_community	Saliva_Day_30_community	0	0	1.77807e-05	0.400957
Bacteria;Fusobacteria;Fusobacteriia;Fusobacteriales;Leptotrichiaceae;Pseudoleptotrichia;goodfellowii_HMT-845	Saliva_Raw_community	Saliva_Day_30_community	0	0	1.10037e-05	0.400957
Bacteria;Spirochaetes;Spirochaetia;Spirochaetales;Treponemataceae;Treponema;sp._HMT_231_HMT-231	Saliva_Raw_community	Saliva_Day_30_community	0	0	5.92218e-05	0.160405
Bacteria;Tenericutes;Mollicutes;Mycoplasmatales;Mycoplasmataceae;Mycoplasma;salivarium_HMT-754	Saliva_Raw_community	Saliva_Day_30_community	0	0	-9.83935e-05	0.16801
nan;nan;nan;nan;nan;nan;nan	Saliva_Raw_community	Saliva_Day_30_community	0	0	0
Bacteria;Proteobacteria;Gammaproteobacteria;Pasteurellales;Pasteurellaceae;Aggregatibacter;sp._HMT_898_HMT-898	Saliva_Raw_community	Saliva_Day_30_community	0	0	4.79407e-05	0.400957
Bacteria;Firmicutes;Bacilli;Lactobacillales;Lactobacillaceae;nan;nan	Saliva_Raw_community	Saliva_Day_30_community	0	0	0
Bacteria;Bacteroidetes;Bacteroidia;Bacteroidales;Prevotellaceae;Prevotella;sp._HMT_300_HMT-300	Saliva_Raw_community	Saliva_Day_30_community	0	0	2.99319e-05	0.250662
Bacteria;Actinobacteria;Actinomycetia;Actinomycetales;Actinomycetaceae;Actinomyces;israelii_HMT-645	Saliva_Raw_community	Saliva_Day_30_community	0	0	-5.86551e-05	0.400957
Bacteria;Fusobacteria;Fusobacteriia;Fusobacteriales;Fusobacteriaceae;Fusobacterium;gonidiaformans_HMT-860	Saliva_Raw_community	Saliva_Day_30_community	0	0	-4.40752e-05	0.250662
Bacteria;Bacteroidetes;Bacteroidetes_[C-1];Bacteroidetes_[O-1];Bacteroidetes_[F-1];Bacteroidetes_[G-3];bacterium_HMT_365_HMT-365	Saliva_Raw_community	Saliva_Day_30_community	0	0	-0.00015018	0.0553351
Bacteria;Bacteroidetes;Bacteroidia;Bacteroidales;Prevotellaceae;Prevotella;koreensis_HMT-526	Saliva_Raw_community	Saliva_Day_30_community	0	0	-6.32486e-05	0.616391
Bacteria;Bacteroidetes;Bacteroidia;Bacteroidales;Prevotellaceae;Prevotella;sp._HMT_515_HMT-515	Saliva_Raw_community	Saliva_Day_30_community	0	0	-3.31708e-05	0.250662
Bacteria;Firmicutes;Clostridia;Eubacteriales;Peptococcaceae;Peptococcus;sp._HMT_168_HMT-168	Saliva_Raw_community	Saliva_Day_30_community	0	0	3.37971e-05	0.400957
Bacteria;Firmicutes;Negativicutes;Selenomonadales;Selenomonadaceae;Selenomonas;nan	Saliva_Raw_community	Saliva_Day_30_community	0	0	0
Bacteria;Firmicutes;Bacilli;Lactobacillales;Lactobacillaceae;Lactobacillus;gasseri_HMT-615	Saliva_Raw_community	Saliva_Day_30_community	0	0	1.8379e-05	0.400957
Bacteria;Bacteroidetes;Bacteroidia;Bacteroidales;Prevotellaceae;Prevotella;loescheii_HMT-658	Saliva_Raw_community	Saliva_Day_30_community	0	0	3.59555e-05	0.400957
Bacteria;Spirochaetes;Spirochaetia;Spirochaetales;Treponemataceae;Treponema;sp._HMT_927_HMT-927	Saliva_Raw_community	Saliva_Day_30_community	0	0	4.44519e-05	0.400957
Bacteria;Bacteroidetes;Bacteroidia;Bacteroidales;Prevotellaceae;Prevotella;maculosa_HMT-289	Saliva_Raw_community	Saliva_Day_30_community	0	0	-4.27537e-05	0.250662
Bacteria;Firmicutes;Clostridia;Eubacteriales;Peptostreptococcaceae;Peptostreptococcaceae_[G-6];[Eubacterium]_minutum_HMT-673	Saliva_Raw_community	Saliva_Day_30_community	0	0	-3.22005e-05	0.400957
Bacteria;Bacteroidetes;Bacteroidia;Bacteroidales;Tannerellaceae;Tannerella;sp._HMT_808_HMT-808	Saliva_Raw_community	Saliva_Day_30_community	0	0	2.70226e-05	0.400957
Bacteria;Actinobacteria;Actinomycetia;Actinomycetales;Actinomycetaceae;Actinomyces;gerencseriae_HMT-618	Saliva_Raw_community	Saliva_Day_30_community	0	0	6.45042e-05	0.160405
Bacteria;Firmicutes;Negativicutes;Selenomonadales;Selenomonadaceae;Selenomonas;sp._HMT_134_HMT-134	Saliva_Raw_community	Saliva_Day_30_community	0	0	3.33647e-05	0.400957
Bacteria;Spirochaetes;Spirochaetia;Spirochaetales;Treponemataceae;Treponema;sp._HMT_270_HMT-270	Saliva_Raw_community	Saliva_Day_30_community	0	0	-2.98976e-05	0.250662
nan;nan;nan;nan;nan;nan;nan	Saliva_Raw_community	Saliva_Day_30_community	0	0	0
Bacteria;Spirochaetes;Spirochaetia;Spirochaetales;Treponemataceae;Treponema;sp._HMT_238_HMT-238	Saliva_Raw_community	Saliva_Day_30_community	0	0	3.22276e-05	0.400957
Bacteria;Proteobacteria;nan;nan;nan;nan;nan	Saliva_Raw_community	Saliva_Day_30_community	0	0	0
Bacteria;Spirochaetes;Spirochaetia;Spirochaetales;Treponemataceae;Treponema;sp._HMT_237_HMT-237	Saliva_Raw_community	Saliva_Day_30_community	0	0	5.44732e-05	0.160405
Bacteria;Firmicutes;Clostridia;Eubacteriales;Lachnospiraceae;Stomatobaculum;sp._HMT_373_HMT-373	Saliva_Raw_community	Saliva_Day_30_community	0	0	-6.27431e-05	0.250662
Bacteria;Bacteroidetes;Flavobacteriia;Flavobacteriales;Weeksellaceae;Weeksellaceae_[G-1];nan	Saliva_Raw_community	Saliva_Day_30_community	0	0	0
Bacteria;Actinobacteria;Actinomycetia;Actinomycetales;Actinomycetaceae;Actinomyces;sp._HMT_448_HMT-448	Saliva_Raw_community	Saliva_Day_30_community	0	0	4.3196e-05	0.250662
Bacteria;Saccharibacteria_(TM7);Saccharibacteria_(TM7)_[C-1];Saccharibacteria_(TM7)_[O-1];Saccharibacteria_(TM7)_[F-1];Saccharibacteria_(TM7)_[G-1];bacterium_HMT_488_HMT-488	Saliva_Raw_community	Saliva_Day_30_community	0	0	2.63671e-05	0.400957
Bacteria;Bacteroidetes;Flavobacteriia;Flavobacteriales;Weeksellaceae;Weeksellaceae_[G-1];sp._HMT_907_HMT-907	Saliva_Raw_community	Saliva_Day_30_community	0	0	-1.72515e-05	0.400957
Bacteria;Proteobacteria;Betaproteobacteria;Burkholderiales;Comamonadaceae;nan;nan	Saliva_Raw_community	Saliva_Day_30_community	0	0	0
Bacteria;Saccharibacteria_(TM7);Saccharibacteria_(TM7)_[C-1];Saccharibacteria_(TM7)_[O-1];Saccharibacteria_(TM7)_[F-1];Saccharibacteria_(TM7)_[G-2];bacterium_HMT_350_HMT-350	Saliva_Raw_community	Saliva_Day_30_community	0	0	2.54426e-05	0.400957
Bacteria;Fusobacteria;Fusobacteriia;Fusobacteriales;Leptotrichiaceae;Leptotrichia;sp._HMT_223_HMT-223	Saliva_Raw_community	Saliva_Day_30_community	0	0	1.65055e-05	0.400957
Bacteria;Proteobacteria;Betaproteobacteria;Neisseriales;Neisseriaceae;Neisseria;sp._HMT_020_HMT-020	Saliva_Raw_community	Saliva_Day_30_community	0	0	2.11358e-05	0.400957
Bacteria;Fusobacteria;Fusobacteriia;Fusobacteriales;Leptotrichiaceae;Leptotrichia;sp._HMT_498_HMT-498	Saliva_Raw_community	Saliva_Day_30_community	0	0	2.56904e-05	0.400957
Bacteria;Proteobacteria;Betaproteobacteria;Burkholderiales;Comamonadaceae;nan;nan	Saliva_Raw_community	Saliva_Day_30_community	0	0	0
Bacteria;Bacteroidetes;Bacteroidetes_[C-1];Bacteroidetes_[O-1];Bacteroidetes_[F-1];Bacteroidetes_[G-3];bacterium_HMT_281_HMT-281	Saliva_Raw_community	Saliva_Day_30_community	0	0	-1.27418e-05	0.400957
Bacteria;Actinobacteria;Actinomycetia;Corynebacteriales;Corynebacteriaceae;Corynebacterium;nan	Saliva_Raw_community	Saliva_Day_30_community	0	0	0
Bacteria;Proteobacteria;Gammaproteobacteria;Pseudomonadales;Moraxellaceae;Moraxella;sp._HMT_276_HMT-276	Saliva_Raw_community	Saliva_Day_30_community	0	0	1.25757e-05	0.400957
Bacteria;Bacteroidetes;Bacteroidia;Bacteroidales;Prevotellaceae;Prevotella;micans_HMT-378	Saliva_Raw_community	Saliva_Day_30_community	0	0	-1.33177e-05	0.400957
Bacteria;Bacteroidetes;Flavobacteriia;Flavobacteriales;Flavobacteriaceae;Capnocytophaga;nan	Saliva_Raw_community	Saliva_Day_30_community	0	0	0
Bacteria;Proteobacteria;nan;nan;nan;nan;nan	Saliva_Raw_community	Saliva_Day_30_community	0	0	0
Bacteria;Proteobacteria;nan;nan;nan;nan;nan	Saliva_Raw_community	Saliva_Day_30_community	0	0	0
Bacteria;Bacteroidetes;Bacteroidia;Bacteroidales;Porphyromonadaceae;Porphyromonas;sp._HMT_277_HMT-277	Saliva_Raw_community	Saliva_Day_30_community	0	0	-1.04325e-05	0.400957
Bacteria;Firmicutes;Clostridia;Eubacteriales;Peptostreptococcaceae;Peptostreptococcaceae_[G-5];[Eubacterium]_saphenum_HMT-759	Saliva_Raw_community	Saliva_Day_30_community	0	0	1.11291e-05	0.400957
Bacteria;Spirochaetes;Spirochaetia;Spirochaetales;Treponemataceae;Treponema;parvum_HMT-724	Saliva_Raw_community	Saliva_Day_30_community	0	0	-1.28907e-05	0.400957
Bacteria;Bacteroidetes;Bacteroidia;Bacteroidales;Prevotellaceae;Prevotella;nan	Saliva_Raw_community	Saliva_Day_30_community	0	0	0
Bacteria;Firmicutes;Negativicutes;Selenomonadales;Selenomonadaceae;Veillonellaceae_[G-1];bacterium_HMT_129_HMT-129	Saliva_Raw_community	Saliva_Day_30_community	0	0	1.17758e-05	0.400957
Bacteria;Proteobacteria;Gammaproteobacteria;Pseudomonadales;Moraxellaceae;Acinetobacter;nan	Saliva_Raw_community	Saliva_Day_30_community	0	0	0
Bacteria;Actinobacteria;Actinomycetia;Actinomycetales;Actinomycetaceae;Actinomyces;nan	Saliva_Raw_community	Saliva_Day_30_community	0	0	0

## Sheet: Table S6 Raw species
Community Name	Sphingomonas_glacialis_3	Acinetobacter_lwoffii_5	Neisseria_bacilliformis_13	Neisseria_oralis_14	Anaerococcus_octavius_17	Neisseria_sp._HMT_020_20	Lautropia_mirabilis_22	Schlegelella_aquatica_26	Corynebacterium_amycolatum_31	Haemophilus_paraphrohaemolyticus_35	Haemophilus_sp._HMT_036_36	Olsenella_uli_38	Campylobacter_sp._HMT_044_44	Gemella_morbillorum_46	Corynebacterium_kroppenstedtii_49	Corynebacterium_pseudodiphtheriticum_60	Corynebacterium_simulans_62	Corynebacterium_singulare_63	Ruminococcaceae_[G-1]_bacterium_HMT_075_75	Staphylococcus_warneri_76	Corynebacterium_tuberculostearicum_77	Oribacterium_sp._HMT_078_78	Peptostreptococcaceae_[G-7]_bacterium_HMT_081_81	Lachnoanaerobaculum_orale_82	Ruminococcaceae_[G-2]_bacterium_HMT_085_85	Micrococcus_luteus_87	Peptostreptococcaceae_[G-2]_bacterium_HMT_091_91	Shuttleworthia_satelles_95	Lachnospiraceae_[G-2]_bacterium_HMT_096_96	Stomatobaculum_sp._HMT_097_97	Lachnospiraceae_[G-3]_bacterium_HMT_100_100	Oribacterium_sp._HMT_102_102	Paracoccus_yeei_104	Peptostreptococcaceae_[G-1]_[Eubacterium]_infirmum_105	Lachnoanaerobaculum_umeaense_107	Oribacterium_asaccharolyticum_108	Parvimonas_micra_111	Peptostreptococcus_stomatis_112	Cutibacterium_granulosum_114	Serratia_marcescens_115	Dialister_invisus_118	Megasphaera_micronuciformis_122	Selenomonas_flueggei_125	Staphylococcus_lugdunensis_128	Veillonellaceae_[G-1]_bacterium_HMT_129_129	Selenomonas_noxia_130	Selenomonas_sp._HMT_134_134	Selenomonas_sp._HMT_137_137	Staphylococcus_pasteuri_141
Nares_1_Raw_community	0	0	0	0	0	0	0	0	0	0	0	0	0	0	0	0	0	0	0	0	0	0	0	0	0	0	0	0	0	0	0	0	0	0	0	0	0	0	0.204165	0	0	0	0	0	0	0	0	0	0
Nares_2_Raw_community	0	0.0490933	0	0	0	0	0	0	0	0	0	0	0	0	0	15.538	0	0	0	0	4.89706	0	0	0	0	0	0	0	0	0	0	0	0	0	0	0	0	0	0.0521616	0	0	0	0	0	0	0	0	0	0
Nares_3_Raw_community	0	0	0	0	7.64944	0	0	0	0	0	0	0	0	0	0	0	0	0	0	0	1.24771	0	0	0	0	0	0	0	0	0	0	0	0	0	0	0	0	0	0.133056	0	0	0	0	0	0	0	0	0	0
Nares_4_Raw_community	0	0.0890604	0	0	0	0	0	0	0	0	0	0	0	0	0.0296868	0	0	0	0	0	7.40438	0	0	0	0	0	0	0	0	0	0	0	0	0	0	0	0	0	0.286972	0	0	0	0	0	0	0	0	0	0.136065
Nares_5_Raw_community	0	0	0	0	0	0	0	0	0	0	0	0	0	0	0.363978	0	0	0	0	0	7.27653	0	0	0	0	0	0	0	0	0	0	0	0	0	0	0	0	0	0.573266	0	0	0	0	0	0	0	0	0	0
Nares_6_Raw_community	0	0.0559032	0	0	1.83405	0	0.0258015	0.0494528	0	0	0	0	0	0	0.0408523	0.642886	0	0	0	0.455826	5.3925	0	0	0	0	0	0	0	0	0	0	0	0.0236513	0	0	0	0	0	0	0	0	0	0	0	0	0	0	0	0
Nares_7_Raw_community	0	0	0	0	0.171651	0	0	0	0	0	0	0	0	0	0	0.424609	0	0	0	0	1.34158	0	0	0	0	0.237149	0	0	0	0	0	0	0.0316198	0	0	0	0	0	0	0	0	0	0	0	0	0	0	0	0
Nares_8_Raw_community	0	0	0	0	2.30917	0	0	0	0	0	0.997901	0	0	0	0.212967	0	0	0	0	0.188628	4.13764	0	0	0	0	0	0	0	0	0	0	0	0	0	0	0	0	0	0.164289	0	0	0	0	0	0	0	0	0	0
Nares_9_Raw_community	0	0	0	0	7.36899	0	0	0	0	0	0	0	0	0	0	6.60975	0	0	0	0	6.57823	0	0	0	0	0	0	0	0	0	0	0	0	0	0	0	0	0	0	0	0	0	0	0	0	0	0	0	0
Nares_10_Raw_community	0	0	0	0.0463121	0.104812	0	0.0974991	0	0	0	0	0	0	0	1.73061	0	0	0	0	0.173061	0	0	0	0	0	0	0	0	0	0	0	0	0	0	0	0	0	0.0268123	0.268123	0	0	0	0	0	0	0	0	0	0
Nares_11_Raw_community	0	0	0	0.292363	0	0	0.841651	0	0	0	0	0	0.162424	0	0	0	0	0	0	0	0	0	0	0	0	0	0	0	0	0.0442974	0	0	0	0	0.0708759	0	0	0.259878	0	0	0	0	0	0	0	0	0	0	0
Nares_12_Raw_community	0.00300416	0.00360499	0	0	0	0	0.00680942	0	0	0	0.00220305	0	0	0.00300416	2.37889	0	0	0	0	0	65.0945	0	0	0	0	0.00360499	0	0	0.0026036	0	0	0	0	0	0	0	0	0.00380527	0.913264	0	0	0	0	0	0	0	0	0.00400554	0
Nares_13_Raw_community	0	0	0	0	0	0	0	0	0	0	0	0	0	0	0	0	0	0	0	0	6.31113	0	0	0	0	0	0	0	0	0	0	0	0	0	0	0	0	0.0368641	0.358811	0	0	0	0	0	0	0	0	0	0
Nares_14_Raw_community	0	0.0476725	0	0	0.762759	0	0.0392597	0	0	0	0	0	0	0	0	0	0	0	0	0	4.25126	0	0	0	0	0	0	0	0	0	0	0	0	0	0	0	0	0	0.176669	0	0	0	0	0	0	0	0	0	0
Nares_15_Raw_community	0	0	0	0	0	0	0	0	0	0	0	0	0	0	0.0528335	0	0	0	0	0	3.19782	0	0	0	0	0	0	0	0	0	0	0	0	0	0	0	0	0	0.519993	0	0	0	0	0	0	0	0	0	0
Nares_16_Raw_community	0	0	0	0	3.4247	0	0.0327011	0	0	0	0.0505381	0	0	0	0	0.154587	0	0	0	0.0564837	6.5313	0	0	0	0	0	0	0	0	0	0	0	0	0	0	0	0	0	0.270527	0	0	0	0	0	0	0	0	0	0
Nares_17_Raw_community	0	0	0	0	0.569317	0	0	0	0	0	0	0	0	0	0.0506722	0	0	0	0	0	0.935944	0	0	0	0	0	0	0	0	0	0	0	0	0	0	0	0	0	0.0476914	0	0	0	0	0	0	0	0	0	0
Nares_18_Raw_community	0	0	0	0	4.49779	0	0	0	0	0	0	0	0	0	0	0	0	0	0	0	1.67448	0	0	0	0	0	0	0	0	0	0	0	0	0	0	0	0	0	0.503969	0	0	0	0	0	0	0	0	0	0
Nares_19_Raw_community	0	0	0	0	3.09844	0	0	0	0	0	0	0	0	0	0	0	0	0	0	0	6.33789	0	0	0	0	0	0	0	0	0	0	0	0	0	0	0	0	0	0.951859	0	0	0	0	0	0	0	0	0	0
Nares_20_Raw_community	0	0	0	0	1.1224	0	0	0	0	0	0.0981123	0	0	0	0	0	0	0	0	0	1.34218	0	0	0	0	0	0	0	0	0	0	0	0	0	0	0	0	0	0.455241	0	0	0	0	0	0	0	0	0	0
Nares_21_Raw_community	0	0	0	0	0	0	0	0	0	0	0	0	0	0	0	2.32748	0	0	0	0	0	0	0	0	0	0.0815358	0	0	0	0	0	0	0	0	0	0	0	0	0.896894	0	0	0	0	0	0	0	0	0	0
Nares_22_Raw_community	0	0	0	0	0.270609	0	0	0	0	0	0	0	0	0	0	8.08191	0	0	0	0	0.205986	0	0	0	0	0	0	0	0	0	0	0	0	0	0	0	0	0	0	0	0	0	0	0	0	0	0	0	0
Nares_23_Raw_community	0.0510044	0	0	0	0.808223	0	0	0	0	0	0	0	0	0	0	0	0	0	0	0	0.81607	0	0	0	0	0	0	0	0	0	0	0	0	0	0	0	0	0	0	0	0	0	0	0	0	0	0	0	0
Nares_24_Raw_community	0	0	0	0	3.45174	0	0	0	0	0	0	0	0	0	0.0642932	0	0	0	0	0	4.14691	0	0	0	0	0	0	0	0	0	0	0	0	0	0	0	0	0	0.216989	0	0	0	0	0	0	0	0	0	0
Nares_25_Raw_community	0	0.0429154	0	0	0.74029	0	0	0	0	0	0	0	0	0	0	1.01209	0	0	0	0	0.71168	0	0	0	0	0	0	0	0	0	0	0	0	0	0	0	0	0	0.704528	0	0	0	0	0	0	0	0	0	0.189543
Nares_26_Raw_community	0	0	0	0	2.67248	0	0	0	0	0	0	0	0	0	0	5.33328	0	0	0	0.163621	1.82321	0	0	0	0	0	0	0	0	0	0	0	0	0	0	0	0	0	0.249328	0	0	0	0	0	0	0	0	0	0
Nares_27_Raw_community	0	0	0	0	0	0	0.241383	0	0	0	0	0	0	0	0.858692	0	0	0	0	0	17.526	0	0	0	0	0	0	0	0	0	0	0	0	0	0	0	0	0	0.842863	0	0	0	0	0	0	0	0	0	0
Nares_28_Raw_community	0.033162	0	0	0	0	0	0	0	0	0	0	0	0	0	0.038689	0	0	0	0	0.234897	0.677057	0	0	0	0	0	0	0	0	0	0	0	0	0	0	0	0	0	0.320566	0	0	0	0	0	0	0	0	0	0
Nares_29_Raw_community	0	0	0	0	1.93036	0	0	0	0	0	0	0	0	0	0	0	0	0	0	0	10.8539	0	0	0	0	0.0917811	0	0	0	0	0	0	0	0	0	0	0	0	1.55732	0	0	0	0	0	0	0	0	0	0
Nares_30_Raw_community	0	0.143573	0	0	0	0	0	0	0	0	0	0	0	0	9.39638	0	0	0	0	1.29521	0	0	0	0	0	0	0	0	0	0	0	0	0	0	0	0	0	0	2.35215	0	0	0	0	0	0	0	0	0	0
Saliva_1_Raw_community	0	0	0	0	0	0	0	0	0	0	0.0743727	0	0	0.88073	0	0	0	0	0.133088	0	0	0	0	0	0.164403	0	0	0	0	0.148745	0.101773	0	0	0	0.266176	0	0	0.661526	0	0	0	0	0	0	0	0	0	0	0
Saliva_2_Raw_community	0	0	0	0	0	0	0.166649	0	0	0	0.156068	0	0	0	0	0	0	0	0.0423236	0	0	0	0	0	0.0370331	0	0	0	0	0.211618	0.0687758	0	0	0	0.481431	0	0	0.372976	0	0	0.0608401	0	0	0	0	0	0	0	0
Saliva_3_Raw_community	0	0	0	0.285563	0	0	0.150141	0	0	0	0.167805	0	0	0	0	0	0	0	0.0471032	0	0	0.0647668	0	0.123646	0.0353274	0	0	0.0412153	0	0.54463	0	0	0	0	0.406265	0.267899	0.129534	0.727155	0	0	0.12659	0.0588789	0	0	0.0353274	0	0.100094	0	0
Saliva_4_Raw_community	0	0	0	0	0	0	0.292106	0	0	0	0	0	0	0	0	0	0	0	0.124145	0	0	0	0	0	0.121711	0	0.034079	0	0	0.104671	0.0511185	0	0	0	0.63533	0.0292106	0	2.6752	0	0	0	0	0	0	0	0	0	0	0
Saliva_5_Raw_community	0	0	0	0.0636961	0	0	1.32025	0	0	0	0.309795	0	0	0.969918	0	0	0	0	0.110021	0	0	0.0608008	0	0	0.0405339	0	0	0	0	0	0.0434292	0	0	0	0.0897536	0	0	0.15924	0	0	0.0839631	0	0	0	0	0	0	0	0
Saliva_6_Raw_community	0	0	0	0	0	0	0	0	0	0	0.0840817	0	0	0	0	0	0	0	0	0	0	0	0	0	0.0369959	0	0	0	0	0.591935	0.608751	0	0	0	0.911445	0	0	1.89016	0	0	0	0	0	0	0	0	0	0	0
Saliva_7_Raw_community	0	0	0	0	0	0	0	0	0	0	0	0	0	0	0	0	0	0	0.313159	0	0	0	0	0	0.180668	0	0	0	0.171635	0.894309	0.13249	0	0	0	0.463716	0	0	1.5688	0	0	0	0.042156	0	0	0	0	0	0	0
Saliva_8_Raw_community	0	0	0	0.0706864	0	0	0.256827	0	0	0	0.322801	0	0.0612615	0.237977	0	0	0	0	0.336938	0	0	0	0	0.188497	0.139017	0	0	0	0.461818	0.527792	0.7587	0	0	0	0.605547	0	0	0.48538	0	0	0.0400556	0.0353432	0	0	0	0.101317	0	0	0
Saliva_9_Raw_community	0	0	0	0.0698162	0	0	0.255993	0	0	0	0.113036	0	0	0	0	0	0	0	0.428871	0	0	0	0	0.332458	0.129659	0	0.0498687	0	0.967452	0.31251	0.821171	0	0	0	0.335782	0.19615	0.166229	0.974102	0	0	0.086439	0	0	0	0	0	0	0	0
Saliva_10_Raw_community	0	0	0	0	0	0	0.235923	0	0	0	0	0	0	0	0	0	0	0	0.0867363	0	0	0	0	0.215106	0.0451029	0	0	0	0.107553	0.516948	0.222045	0	0	0	0.523887	0.239392	0	0.541234	0	0	0.0624501	0.239392	0	0	0	0	0	0	0
Saliva_11_Raw_community	0	0	0	0	0	0	19.862	0	0	0	0.181091	0	0	0.133256	0	0	0	0	0.177675	0	0	0	0	0.410018	0.181091	0	0	0	0.529607	0.287013	0	0	0	0	0.23576	1.56832	0	0.0854204	0	0	0.0615027	0.874705	0	0	0	0.358766	0	0.14009	0
Saliva_12_Raw_community	0	0	0	0	0	0	18.6331	0	0	0	0.133117	0	0	0.11039	0	0	0	0	0.11039	0	0	0	0	0.409091	0.207792	0	0	0	0.483766	0.253247	0	0	0	0	0.214286	1.4513	0	0.13961	0	0	0	0.977273	0	0	0	0.292208	0	0.116883	0
Saliva_13_Raw_community	0	0	0	0	0	0	0.146785	0	0	0	0.247028	0	0	0	0	0	0	0	0	0	0	0	0	0.28641	0	0	0	0	0	0	0	0	0	0	0.193327	0.379493	0.0716025	2.43448	0	0	0	0.30073	0	0	0	0	0	0	0
Saliva_14_Raw_community	0	0	0	0	0	0.0632954	0.529682	0	0	0	0	0	0	0	0	0	0	0	0	0	0	0	0	0	0.156573	0	0	0	0	0.283163	0.176561	0	0	0	0.29982	0	0	0.193217	0	0	0	0	0	0	0	0	0	0	0
Saliva_15_Raw_community	0	0	0	0	0	0	0.0505929	0	0	0	0.0790514	0	0	0	0	0	0	0	0	0	0	0	0	0.196047	0.0790514	0	0	0	0	0.566008	0	0	0	0	0.335178	0.303557	0	0.509091	0	0	0	0.0379447	0	0	0	0	0	0	0
Saliva_16_Raw_community	0	0	0	0	0	0	0.0770238	0	0	0	0.033377	0	0	0.166885	0	0	0	0	0.110401	0	0	0	0	0	0.197694	0	0	0	0	0.254179	0.33377	0	0	0	0.569976	0	0	0.911448	0	0	0	0	0	0	0	0	0	0	0
Saliva_17_Raw_community	0	0	0	0	0	0	0.0456602	0	0	0	0	0	0	0	0	0	0	0	0	0	0	0	0	0.17849	0	0	0	0	0	0.336225	0	0	0	0	0.0954713	0.174339	0	0	0	0	0	0.228301	0	0	0	0	0	0	0
Saliva_18_Raw_community	0	0	0	0	0	0	0	0	0	0	0	0	0.111359	0.167038	0	0	0	0	0.0965108	0	0	0	0	0.137342	0.174462	0	0.0445434	0	1.35115	0.237565	0.293244	0	0	0	0.716407	0.107647	0	2.8879	0	0	0	0	0	0	0	0	0	0	0
Saliva_19_Raw_community	0	0	0	0	0	0	0	0	0	0	0.160324	0	0.0419895	0	0	0	0	0	0.122151	0	0	0	0	0	0.0572585	0	0	0	0	0.0572585	0.408444	0	0	0	0.664198	0	0	1.4849	0	0	0	0	0	0	0	0	0	0	0
Saliva_20_Raw_community	0	0	0	0	0	0	0	0	0	0	0	0	0	0	0	0	0	0	0	0	0	0	0	0.154384	0	0	0	0	0.235638	0.71504	0.0487527	0	0	0	1.29195	0	0.0934428	0.272203	0	0	0	1.51946	0	0	0	0	0	0	0
Saliva_21_Raw_community	0	0	0	0	0	0	0	0	0	0	0	0	0	0	0	0	0	0	0	0	0	0	0	0.165411	0.119463	0	0	0	0.0827054	0.335416	0	0	0	0	0.303253	0	0	0.0597317	0	0	0	0.565153	0	0	0	0	0	0	0
Saliva_22_Raw_community	0	0	0	0	0	0	0.381078	0	0	0	0.116864	0	0	0	0	0	0	0	0.233728	0	0	0	0	0.675779	0.0812967	0	0	0	0.548753	0.574158	0	0	0	0	0.335349	0.48778	0	0.34043	0	0	0	0.970479	0	0	0	0	0	0	0
Saliva_23_Raw_community	0	0	0	0	0	0	0	0	0	0	0	0	0	0	0	0	0	0	0.149505	0	0	0	0	0.0843364	0.210841	0	0	0	0	0.0920034	0	0	0	0	0.536686	0	0.111171	1.07721	0	0	0	0.0766695	0	0	0	0	0	0	0
Saliva_24_Raw_community	0	0	0	0	0	0	0.149707	0	0	0	0	0	0	0	0	0	0	0	0	0	0	0.0556055	0	1.50135	0.731426	0	0	0	0	0.201035	0	0	0	0	0	3.82394	0	0	0	0	0.0898242	2.92143	0	0	0	0	0	0	0
Saliva_25_Raw_community	0	0	0	0.306987	0	0	0.596679	0	0	0	0	0	0	0	0	0	0	0	0.337254	0	0	0	0	0.968523	0.432376	0	0	0	4.49239	0.272397	0	0	0	0	0.294016	0.397786	0	0.10377	0	0	0.0605327	0.410758	0	0	0	0	0	0	0
Saliva_26_Raw_community	0	0	0	0	0	0	0	0	0	0	0	0	0	0	0	0	0	0	0.105558	0	0	0	0	0.201221	0.10226	0	0	0	0.781791	0.590467	0.471714	0	0	0	1.42834	0.0791687	0	2.05509	0	0	0	0.115454	0	0	0	0	0	0	0
Saliva_27_Raw_community	0	0	0	0	0	0	0.146763	0	0	0	0	0	0	0	0	0	0	0	0	0	0	0	0	0.660436	0	0	0	0	0.336011	0.401668	0	0	0	0	0.463464	0.239456	0	0.0926927	0	0	0	0.108142	0	0	0	0	0	0	0
Saliva_28_Raw_community	0	0	0	0	0	0	0	0	0	0	0	0	0	0	0	0	0	0	0	0	0	0	0	0	0	0	0	0	0.0646683	0	0	0	0	0	0	0	0.174985	0	0	0	0	0	0	0	0	0	0	0	0
Saliva_29_Raw_community	0	0	0	0	0	0	0.0544149	0	0	0	0	0	0	0	0	0	0	0	0.46434	0	0	0	0	0	0	0	0	0	0.772691	0.0471595	0.163245	0	0	0	0.362766	0	0	0.580425	0	0	0	0	0	0	0	0	0	0	0
Saliva_30_Raw_community	0	0	0	0.236686	0	0	1.15582	0	0	0	0.130178	0	0	0.209073	0	0	0	0	0	0	0	0	0	0	0	0	0	0	0	0.710059	0.130178	0	0	0	0.516765	0.142012	0	0.0788955	0	0	0.0433925	0.35503	0	0	0	0	0	0	0
[truncated: 271 more columns]

## Sheet: Table S7 shi media species
Community Name	Sphingomonas_glacialis_3	Acinetobacter_lwoffii_5	Neisseria_bacilliformis_13	Neisseria_oralis_14	Anaerococcus_octavius_17	Neisseria_sp._HMT_020_20	Lautropia_mirabilis_22	Schlegelella_aquatica_26	Corynebacterium_amycolatum_31	Haemophilus_paraphrohaemolyticus_35	Haemophilus_sp._HMT_036_36	Olsenella_uli_38	Campylobacter_sp._HMT_044_44	Gemella_morbillorum_46	Corynebacterium_kroppenstedtii_49	Corynebacterium_pseudodiphtheriticum_60	Corynebacterium_simulans_62	Corynebacterium_singulare_63	Ruminococcaceae_[G-1]_bacterium_HMT_075_75	Staphylococcus_warneri_76	Corynebacterium_tuberculostearicum_77	Oribacterium_sp._HMT_078_78	Peptostreptococcaceae_[G-7]_bacterium_HMT_081_81	Lachnoanaerobaculum_orale_82	Ruminococcaceae_[G-2]_bacterium_HMT_085_85	Micrococcus_luteus_87	Peptostreptococcaceae_[G-2]_bacterium_HMT_091_91	Shuttleworthia_satelles_95	Lachnospiraceae_[G-2]_bacterium_HMT_096_96	Stomatobaculum_sp._HMT_097_97	Lachnospiraceae_[G-3]_bacterium_HMT_100_100	Oribacterium_sp._HMT_102_102	Paracoccus_yeei_104	Peptostreptococcaceae_[G-1]_[Eubacterium]_infirmum_105	Lachnoanaerobaculum_umeaense_107	Oribacterium_asaccharolyticum_108	Parvimonas_micra_111	Peptostreptococcus_stomatis_112	Cutibacterium_granulosum_114	Serratia_marcescens_115	Dialister_invisus_118	Megasphaera_micronuciformis_122	Selenomonas_flueggei_125	Staphylococcus_lugdunensis_128	Veillonellaceae_[G-1]_bacterium_HMT_129_129	Selenomonas_noxia_130	Selenomonas_sp._HMT_134_134	Selenomonas_sp._HMT_137_137	Staphylococcus_pasteuri_141
Nares_1_SHI_media_community	0	0	0	0	0	0	0	0	0	0	0	0	0	0	0	0	0	0	0	0	2.42922	0	0	0	0	0	0	0	0	0	0	0	0	0	0	0	0	0	0	0	0	0	0	0	0	0	0	0	0
Nares_2_SHI_media_community	0	0	0	0	0	0	0	0	0	0	0	0	0	0	0	11.2551	0	0	0	0	1.66587	0	0	0	0	0	0	0	0	0	0	0	0	0	0	0	0	0	0	0	0	0	0	0	0	0	0	0	0
Nares_3_SHI_media_community	0	0	0	0	5.37442	0	0	0	0	0	0	0	0	0	0	0	0	0	0	0	0.257755	0	0	0	0	0	0	0	0	0	0	0	0	0	0	0	0	0	0	0	0	0	0	0	0	0	0	0	0
Nares_4_SHI_media_community	0	0	0	0	0	0	0	0	0	0	0	0	0	0	0	0	0	0	0	0	4.15723	0	0	0	0	0	0	0	0	0	0	0	0	0	0	0	0	0	0	0	0	0	0	0	0	0	0	0	0.185223
Nares_5_SHI_media_community	0	0	0	0	0	0	0	0	0	0	0	0	0	0	0.285742	0	0	0	0	0	12.6646	0	0	0	0	0	0	0	0	0	0	0	0	0	0	0	0	0	0	0	0	0	0	0	0	0	0	0	0
Nares_6_SHI_media_community	0	0	0	0	0	0	0	0	0	0	0	0	0	0	0	0.46237	0	0	0	0	2.32963	0	0	0	0	0	0	0	0	0	0	0	0	0	0	0	0	0	0	0	0	0	0	0	0	0	0	0	0
Nares_7_SHI_media_community	0	0	0	0	0	0	0	0	0	0	0	0	0	0	0	0	0	0	0	0	0.952129	0	0	0	0	0	0	0	0	0	0	0	0	0	0	0	0	0	0	0	0	0	0	0	0	0	0	0	0
Nares_8_SHI_media_community	0	0	0	0	0	0	0	0	0	0	0	0	0	0	0	0	0	0	0	0	0.289759	0	0	0	0	0	0	0	0	0	0	0	0	0	0	0	0	0	0	0	0	0	0	0	0	0	0	0	0
Nares_9_SHI_media_community	0	0	0	0	0.275348	0	0	0	0	0	0	0	0	0	0	0.739661	0	0	0	0	2.88306	0	0	0	0	0	0	0	0	0	0	0	0	0	0	0	0	0	0	0	0	0	0	0	0	0	0	0	0
Nares_10_SHI_media_community	0	0	0	0	0	0	0	0	0	0	0	0	0	0	0	0	0	0	0	0.012797	0	0	0	0	0	0	0	0	0	0	0	0	0	0	0	0	0	0	0	0	0	0	0	0	0	0	0	0	0
Nares_11_SHI_media_community	0	0	0	0	0	0	0	0	0	0	0	0	0	0	0	0	0	0	0	0	0.303978	0	0	0	0	0	0	0	0	0	0	0	0	0	0	0	0	0	0	0	0	0	0	0	0	0	0	0	0
Nares_24_SHI_media_community	0	0	0	0	3.12664	0	0	0	0	0	0	0	0	0	0	0	0	0	0	0	0.210252	0	0	0	0	0	0	0	0	0	0	0	0	0	0	0	0	0	0	0	0	0	0	0	0	0	0	0	0
Saliva_1_SHI_media_community	0	0	0	0	0	0	0	0	0	0	0	0	0	0.478787	0	0	0	0	0	0	0	0	0	0	0.0719564	0	0	0	0	1.2371	0	0	0	0	0.470484	0	0	8.97794	0	0	0	0	0	0	0	0	0	0	0
Saliva_2_SHI_media_community	0	0	0	0	0	0	0	0	0	0	0.25843	0	0	0	0	0	0	0	0	0	0	0	0	0	0.0799902	0	0	0	0	1.46444	0	0	0	0	0.92604	0.144598	0.246124	13.4322	0	0	0	0	0	0	0	0	0	0	0
Saliva_3_SHI_media_community	0	0	0	0	0	0	0	0	0	0	0.270674	0	0	0	0	0	0	0	0	0	0	0	0	0.0497791	0	0	0	0	0	0.57246	0	0	0	0	0.385788	0	1.24137	12.1897	0	0	0	0.0715575	0	0	0	0	0	0	0
Saliva_4_SHI_media_community	0	0	0	0	0	0	0	0	0	0	0	0	0	0	0	0	0	0	0.234104	0	0	0	0	0	0.0462428	0	0.0809249	0	0	0.49711	0	0	0	0	0.763006	0.0520231	0	8.3815	0	0	0.0462428	0	0	0	0	0	0	0	0
Saliva_5_SHI_media_community	0	0	0	0	0	0	0.101997	0	0	0	0.342825	0	0	0.27766	0	0	0	0	0	0	0	0	0	0.0708316	0	0	0	0	0	0.0878311	0	0	0	0	0.280493	0	0	0.895311	0	0	0	0	0	0	0	0	0	0	0
Saliva_6_SHI_media_community	0	0	0	0	0	0	0	0	0	0	0.0585671	0	0	0	0	0	0	0	0	0	0	0	0	0	0.120388	0	0.0878506	0	0	2.65504	0	0	0	0	0.409969	0.0878506	0	11.362	0	0	0	0	0	0	0	0	0	0	0
Saliva_7_SHI_media_community	0	0	0	0	0	0	0	0	0	0	0	0	0	0	0	0	0	0	0.150905	0	0	0	0	0	0.0650965	0	0	0	0	0.597704	0	0	0	0	0.402414	0	0	8.11043	0	0	0	0.55332	0	0	0	0	0	0	0
Saliva_8_SHI_media_community	0	0	0	0	0	0	0	0	0	0	0.0612967	0	0	0	0	0	0	0	0	0	0	0	0	0	0	0	0	0	0	0.189463	0	0	0	0	0.312056	0.0306484	0	0.980747	0	0	0	0	0	0	0	0	0	0	0
Saliva_9_SHI_media_community	0	0	0	0	0	0	0.154783	0	0	0	0.0761228	0	0	0	0	0	0	0	0	0	0	0	0	0.116722	0.035524	0	0.121796	0	0.0634357	0.773915	0.0405988	0	0	0	0.487186	0	0.289267	11.9564	0	0	0	0.0634357	0	0	0	0	0	0	0
Saliva_10_SHI_media_community	0	0	0	0	0	0	0	0	0	0	0.0157529	0	0	0.0532097	0	0	0	0	0	0	0	0	0	0.0773642	0.0402574	0	0.00455083	0.0129524	0.00595109	2.4452	0.00770141	0	0	0	0.651469	0.173982	0.0948674	15.4266	0	0	0.00980179	0.261148	0	0	0	0	0	0	0
Saliva_27_SHI_media_community	0	0	0	0	0	0	0.00462411	0	0	0	0	0	0	0	0	0	0	0	0	0	0	0	0	0.932292	0.0622477	0	0	0	0.0245434	2.06805	0	0	0	0	1.2695	0.230494	0	6.60643	0	0	0	0.311238	0	0	0	0	0	0	0
[truncated: 271 more columns]

## Sheet: Table S8 day 30 species
Community Name	Sphingomonas_glacialis_3	Acinetobacter_lwoffii_5	Neisseria_bacilliformis_13	Neisseria_oralis_14	Anaerococcus_octavius_17	Neisseria_sp._HMT_020_20	Lautropia_mirabilis_22	Schlegelella_aquatica_26	Corynebacterium_amycolatum_31	Haemophilus_paraphrohaemolyticus_35	Haemophilus_sp._HMT_036_36	Olsenella_uli_38	Campylobacter_sp._HMT_044_44	Gemella_morbillorum_46	Corynebacterium_kroppenstedtii_49	Corynebacterium_pseudodiphtheriticum_60	Corynebacterium_simulans_62	Corynebacterium_singulare_63	Ruminococcaceae_[G-1]_bacterium_HMT_075_75	Staphylococcus_warneri_76	Corynebacterium_tuberculostearicum_77	Oribacterium_sp._HMT_078_78	Peptostreptococcaceae_[G-7]_bacterium_HMT_081_81	Lachnoanaerobaculum_orale_82	Ruminococcaceae_[G-2]_bacterium_HMT_085_85	Micrococcus_luteus_87	Peptostreptococcaceae_[G-2]_bacterium_HMT_091_91	Shuttleworthia_satelles_95	Lachnospiraceae_[G-2]_bacterium_HMT_096_96	Stomatobaculum_sp._HMT_097_97	Lachnospiraceae_[G-3]_bacterium_HMT_100_100	Oribacterium_sp._HMT_102_102	Paracoccus_yeei_104	Peptostreptococcaceae_[G-1]_[Eubacterium]_infirmum_105	Lachnoanaerobaculum_umeaense_107	Oribacterium_asaccharolyticum_108	Parvimonas_micra_111	Peptostreptococcus_stomatis_112	Cutibacterium_granulosum_114	Serratia_marcescens_115	Dialister_invisus_118	Megasphaera_micronuciformis_122	Selenomonas_flueggei_125	Staphylococcus_lugdunensis_128	Veillonellaceae_[G-1]_bacterium_HMT_129_129	Selenomonas_noxia_130	Selenomonas_sp._HMT_134_134	Selenomonas_sp._HMT_137_137	Staphylococcus_pasteuri_141
Nares_1_Day_30_community	0	0	0	0	0	0	0	0	0	0	0	0	0	0	0	0	0	0	0	0	9.96735	0	0	0	0	0	0	0	0	0	0	0	0	0	0	0	0	0	0	0	0	0	0	0	0	0	0	0	0
Nares_2_Day_30_community	0	0	0	0	0	0	0	0	0	0	0	0	0	0	0	57.9142	0	0	0	0	1.42673	0	0	0	0	0	0	0	0	0	0	0	0	0	0	0	0	0	0	0	0	0	0	0	0	0	0	0	0
Nares_3_Day_30_community	0	0	0	0	6.75852	0	0	0	0	0	0	0	0	0	0	0	0	0	0	0	0.227815	0	0	0	0	0	0	0	0	0	0	0	0	0	0	0	0	0	0	0	0	0	0	0	0	0	0	0	0
Nares_4_Day_30_community	0	0	0	0	0	0	0	0	0	0	0	0	0	0	0	0	0	0	0	1.58482	36.8294	0	0	0	0	0	0	0	0	0	0	0	0	0	0	0	0	0	0	0	0	0	0	0	0	0	0	0	0
Nares_5_Day_30_community	0	0	0	0	0	0	0	0	3.75439	0	0	0	0	0	3.54721	0	0	0	0	0	20.0779	0	0	0	0	0	0	0	0	0	0	0	0	0	0	0	0	0	0	0	0	0	0	0	0	0	0	0	0
Nares_6_Day_30_community	0	0	0	0	0	0	0	0	0	0	0	0	0	0	0	7.04395	0	0	0	0	1.92503	0	0	0	0	0	0	0	0	0	0	0	0	0	0	0	0	0	0	0	0	0	0	0	0	0	0	0	0
Nares_7_Day_30_community	0	0	0	0	0	0	0	0	0	0	0	0	0	0	0	9.68723	0	0	0	0	0.260643	0	0	0	0	0	0	0	0	0	0	0	0	0	0	0	0	0	0	0	0	0	0	0	0	0	0	0	0
Nares_8_Day_30_community	0	0	0	0	0.896301	0	0	0	0	0	0	0	0	0	0	0	0	0	0	0	0	0	0	0	0	0	0	0	0	0	0	0	0	0	0	0	0	0	0	0	0	0	0	0	0	0	0	0	0
Nares_9_Day_30_community	0	0	0	0	0.587477	0	0	0	0	0	0	0	0	0	0	1.92721	0	0	0	0	3.03052	0	0	0	0	0	0	0	0	0	0	0	0	0	0	0	0	0	0	0	0	0	0	0	0	0	0	0	0
Nares_10_Day_30_community	0	0	0	0	0.0496524	0	0	0	0	0	0	0	0	0	0	0	0	0	0	0	0	0	0	0	0	0	0	0	0	0	0	0	0	0	0	0	0	0	0	0	0	0	0	0	0	0	0	0	0
Nares_11_Day_30_community	0	0	0	0	0	0	0	0	0	0	0	0	0	0	0	0	0	0	0	0	0.252043	0	0	0	0	0	0	0	0	0	0	0	0	0	0	0	0	0	0	0	0	0	0	0	0	0	0	0	0
Nares_12_Day_30_community	0	0	0	0	0	0	0	0	0	0	0	0	0	0	0	0	0	0	0	0	0.139079	0	0	0	0	0	0	0	0	0	0	0	0	0	0	0	0	0	0	0	0	0	0	0	0	0	0	0	0
Nares_13_Day_30_community	0	0	0	0	0	0	0	0	0	0	0	0	0	0	0	0	0	0	0	0	28.6896	0	0	0	0	0	0	0	0	0	0	0	0	0	0	0	0	0	0	0	0	0	0	0.0466217	0	0	0	0	0
Nares_14_Day_30_community	0	0	0	0	0	0	0	0	0	0	0	0	0	0	0	0	0	0	0	0	1.98618	0	0	0	0	0	0	0	0	0	0	0	0	0	0	0	0	0	0	0	0	0	0	0	0	0	0	0	0
Nares_15_Day_30_community	0	0	0	0	0	0	0	0	0	0	0	0	0	0	0	0	0	0	0	0	2.35539	0	0	0	0	0	0	0	0	0	0	0	0	0	0	0	0	0	0	0	0	0	0	0	0	0	0	0	0
Nares_16_Day_30_community	0	0	0	0	21.1246	0	0	0	0	0	0	0	0	0	0	0	0.00633912	0	0	0	1.88533	0	0	0	0	0	0	0	0	0	0	0	0	0	0	0	0	0	0	0	0	0	0	0	0	0	0	0	0
Nares_17_Day_30_community	0	0	0	0	3.09542	0	0	0	0	0	0	0	0	0	0	0	0	0	0	0	1.07571	0	0	0	0	0	0	0	0	0	0	0	0	0	0	0	0	0	0	0	0	0	0	0	0	0	0	0	0
Nares_18_Day_30_community	0	0	0	0	0.192907	0	0	0	0	0	0	0	0	0	0	0	0	0	0	0	0.171759	0	0	0	0	0	0	0	0	0	0	0	0	0	0	0	0	0	0	0	0	0	0	0	0	0	0	0	0
Nares_19_Day_30_community	0	0	0	0	0	0	0	0	0	0	0	0	0	0	0	0	0	0	0	0	0.190322	0	0	0	0	0	0	0	0	0	0	0	0	0	0	0	0	0	0	0	0	0	0	0	0	0	0	0	0
Nares_20_Day_30_community	0	0	0	0	0.281455	0	0	0	0	0	0	0	0	0	0	0	0	2.00705	0	0	0.283253	0	0	0	0	0	0	0	0	0	0	0	0	0	0	0	0	0	0	0	0	0	0	0	0	0	0	0	0
Nares_21_Day_30_community	0	0	0	0	0	0	0	0	0	0	0	0	0	0	0	1.79169	0	0	0	0	0	0	0	0	0	0	0	0	0	0	0	0	0	0	0	0	0	0	0	0	0	0	0	0	0	0	0	0	0
Nares_22_Day_30_community	0	0	0	0	0.0498849	0	0	0	0	0	0	0	0	0	0	0.0598619	0	0	0	0.0379125	0.0991047	0	0	0	0	0	0	0	0	0	0	0	0	0	0	0	0	0	0	0	0	0	0	0	0	0	0	0	0
Nares_23_Day_30_community	0	0	0	0	0.0261035	0	0	0	0	0	0	0	0	0	0	0	0	0	0	0	0	0	0	0	0	0	0	0	0	0	0	0	0	0	0	0	0	0	0	0	0	0	0	0	0	0	0	0	0
Nares_24_Day_30_community	0	0	0	0	13.6379	0	0	0	0	0	0	0	0	0	0	0	0	0	0	0	0.387614	0	0	0	0	0	0	0	0	0	0	0	0	0	0	0	0	0	0	0	0	0	0	0	0	0	0	0	0
Nares_25_Day_30_community	0	0	0	0	0	0	0	0	0	0	0	0	0	0	0	5.10711	0	0	0	0.168566	0.0710713	0	0	0	0	0	0	0	0	0	0	0	0	0	0	0	0	0	0	0	0	0	0	0	0	0	0	0	0.227793
Nares_26_Day_30_community	0	0	0	0	0.0246143	0	0	0	0	0	0	0	0	0	0	7.06485	0	0	0	0.133238	0.606797	0	0	0	0	0	0	0	0	0	0	0	0	0	0	0	0	0	0	0	0	0	0	0	0	0	0	0	0
Nares_27_Day_30_community	0	0	0	0	0	0	0	0	0	0	0	0	0	0	0	0	0	0	0	0	2.44308	0	0	0	0	0	0	0	0	0	0	0	0	0	0	0	0	0	0	0	0	0	0	0.0162571	0	0	0	0	0
Nares_28_Day_30_community	0	0	0	0	0	0	0	0	0	0	0	0	0	0	0	0	0	0	0	1.51973	0	0	0	0	0	0	0	0	0	0	0	0	0	0	0	0	0	0.0386918	0.0193459	0	0	0	0	0	0	0	0	0	0
Nares_29_Day_30_community	0	0	0	0	13.3007	0	0	0	0	0	0	0	0	0	0	0	0	0	0	0	4.52465	0	0	0	0	0	0	0	0	0	0	0	0	0	0	0	0	0	0	0	0	0	0	0	0	0	0	0	0
Nares_30_Day_30_community	0	0	0	0	0	0	0	0	0	0	0	0	0	0	0.0197145	0	0	0	0	62.0705	0	0	0	0	0	0	0	0	0	0	0	0	0	0	0	0	0	0	0	0	0	0	0	0	0	0	0	0	0
Saliva_1_Day_30_community	0	0	0	0	0	0	0	0	0	0	0.138083	0	0	0.699623	0	0	0	0	0	0	0	0	0	0	0.133481	0	0	0	0	1.76747	0	0	0	0	0.630581	0	0.566142	9.79011	0	0	0	0	0	0	0	0	0	0	0
Saliva_2_Day_30_community	0	0	0	0	0	0	0	0	0	0	0.407351	0	0	0	0	0	0	0	0	0	0	0	0	0	0.0949464	0	0	0	0	1.14242	0	0	0	0	0.76876	0	0.444104	34.0459	0	0	0	0	0	0	0	0	0	0	0
Saliva_3_Day_30_community	0	0	0	0.113888	0	0	0	0	0	0	0.244523	0	0	0	0	0	0	0	0	0	0	0.127286	0	0	0	0	0	0.18423	0	0.954646	0	0	0	0	0.683326	0.157433	2.50888	22.945	0	0	0.167482	0	0	0	0	0	0	0	0
Saliva_4_Day_30_community	0	0	0	0	0	0	0	0	0	0	0	0	0	0	0	0	0	0	0.0309563	0	0	0	0	0	0.0759836	0	0.10694	0	0	0.543142	0	0.427759	0	0	0.357404	0.0647267	0	9.59081	0	38.7319	0.0562841	0	0	0	0	0	0	0	0
Saliva_5_Day_30_community	0	0	0	0	0	0	0.0838826	0	0	0	0.350509	0	0	1.63271	0	0	0	0	0	0	0	0	0.0389455	0.0659077	0.0569203	0	0	0	0	0.137807	0	0	0	0	0.512283	0	0.551228	1.74356	0	0	0	0	0	0	0	0	0	0	0
Saliva_6_Day_30_community	0	0	0	0	0	0	0	0	0	0	0.290569	0	0	0	0	0	0	0	0	0.034742	0	0	0.161076	0	0.252669	0	0	0	0	3.71423	0.034742	0	0	0	0.42322	0.224244	0.59693	19.9261	0	0	0	0	0	0	0	0	0	0	0
Saliva_7_Day_30_community	0	0	0	0	0	0	0	0	0	0	0	0	0	0	0	0	0	0	0.0305293	0	0	0	0	0	0.188726	0	0	0	0	1.39324	0	0	0	0	0.627238	0.138769	0.502345	18.9837	0	0	0	0.0971386	0	0	0	0	0	0	0
Saliva_8_Day_30_community	0	0	0	0	0	0	0	0	0	0	0	0	0	0	0	0	0	0	0	0	0	0	0	0	0	0	0	0	0	0.205846	0	0	0	0	0.326187	0.0855053	0	1.52643	0	0	0	0	0	0	0	0	0	0	0
Saliva_9_Day_30_community	0	0	0	0	0	0	0.0974122	0	0	0	0.0592944	0	0	0	0	0	0	0	0	0	0	0	0	0.067765	0.0465885	0	0.228707	0	0	2.10495	0.127059	0	0	0	0.597179	0	0.283766	20.3549	0	0	0.0762357	0	0	0	0	0	0	0	0
Saliva_10_Day_30_community	0	0	0	0	0	0	0	0	0	0	0	0	0	0.174207	0	0	0	0	0	0	0	0	0	0	0.166288	0	0	0.0976614	0	7.28237	0	0	0	0	0.834081	0.477749	0.432878	27.8678	0	0	0	0.0343135	0	0	0	0	0	0	0
Saliva_11_Day_30_community	0	0	0	0	0	0	0.250393	0	0	0.214623	0	0	0	0	0	0	0	0	0	0	0	0	0	0	0	0	0	0	0	0.15739	0	0	0	0	0.498402	0.0930033	0.541327	17.1937	0	0	0	0	0	0	0	0	0	0	0
Saliva_12_Day_30_community	0	0	0	0	0	0	0.203746	0	0	0	0.170884	0	0	0.532369	0	0	0	0	0	0	0	0	0	0.0525797	0	0	0	0	0	0.299047	0	0	0	0	0.430496	0	0	1.12389	0	0	0	0	0	0	0	0	0	0	0
Saliva_13_Day_30_community	0	0	0.63203	0	0	0	0	0	0	0	0.495601	0	0	0.11694	0	0	0	0	0	0	0	0	0	0.370308	0.186546	0	0	0	0	2.762	0	0	0	0	0.559639	0.888184	6.84653	18.5795	0	0	0	0.0334113	0	0	0	0	0	0	0
Saliva_14_Day_30_community	0	0	0	0	0	0	0	0	0	0	0	0	0	0	0	0	0	0	0	0	0	0	0	0	0.192672	0	0	0	0	1.56624	0	0	0	0	0.901209	0.167811	0	44.24	0	0	0	0	0	0	0	0	0	0	0
Saliva_15_Day_30_community	0	0	0	0	0	0	0	0	0	0	0.219467	0	0	0	0	0	0	0	0	0	0	0	0	0.0640111	0.111562	0	0	0.0694978	0	1.92948	0	0	0	0	0.618165	0.354804	0.23044	12.259	0	0	0.0256044	0	0	0	0	0	0	0	0
Saliva_16_Day_30_community	0	0	0	0	0	0	0	0	0	0	0.0887793	0	0	0.273736	0	0	0	0	0	0	0	0.110974	0	0	0.281134	0	0.118372	0	0	1.64735	0	0	0	0	0.305795	0	0.172626	29.889	0	0	0.0345253	0	0	0	0	0	0	0	0
Saliva_17_Day_30_community	0	0	0.134346	0	0	0	0	0	0	0	0	0	0	0.0787547	0	0	0	0	0	0	0	0.0555916	0	0.129714	0	0	0	0	0	5.17697	0	0	0	0	0.52812	0.546651	0.50959	23.5523	0	0	0	0.134346	0	0	0	0	0	0	0
Saliva_18_Day_30_community	0	0	0	0	0	0	0	0	0	0	0	0	0	0	0	0	0	0	0	0	0	0	0	0.0324951	0.0299955	0	0.209969	0	0.142479	3.64445	0	0	0	0	0.792381	0.349948	0.39994	19.8795	0	16.0951	0	0	0	0	0	0	0	0	0
Saliva_19_Day_30_community	0	0	0	0	0	0	0	0	0	0	0.442599	0	0	0.101947	0	0	0	0	0.0348111	0	0	0	0	0.0547032	0.0372977	0	0	0.0447572	0	1.28304	0.176542	0	0	0.0721088	0.57687	0.0621628	2.01159	3.21009	0	0	0.0348111	0	0	0	0	0	0	0	0
Saliva_20_Day_30_community	0	0	0	0	0	0	0.0279472	0	0	0	0.0914634	0	0.142276	0	0	0	0	0	0	0	0	0.0736789	0.0482724	0	0	0	0.142276	0.0355691	0	3.23679	0	2.49238	0	0.050813	0.449695	1.65396	3.15549	10.7901	0	0	0	0.0711382	0	0	0	0	0	0	0
Saliva_21_Day_30_community	0	0	3.58869	0	0	0	0	0	0	0	0	0	0	0.0539653	0	0	0	0	0	0	0	0	0	0	0.112428	0	0	0	0	0.43622	0	0	0	0.0517168	0.490185	0.337283	6.09134	40.7168	0	0	0	0.0764509	0	0	0	0	0	0	0
Saliva_22_Day_30_community	0	0	0	0	0	0	0.216729	0	0	0	0.657331	0	0	0.26198	0	0	0	0	0	0	0	0	0	0.178622	0.0333429	0	0.0857388	0	0	2.35305	0	0	0	0	0.807374	0.209584	0.604935	14.528	0	0	0	0.0547776	0	0	0	0	0	0	0
Saliva_23_Day_30_community	0	0	0	0	0	0	0	0	0	0	0.0569418	0	0	0	0	0	0	0	0.0284709	0	0	0	0	0.0610091	0.205397	0	0	0	0	0.69347	0	0	0	0	0.449434	0.235902	0.0833791	50.5115	0	0	0	0.0325382	0	0	0	0	0	0	0
Saliva_24_Day_30_community	0	0	0	0	0	0	0	0	0	0	0	0	0	0	4.5889	0	0	0	0	0	0	0	0	1.24211	0.217369	0	0	0	0	1.89421	0	0	0	0.241521	0.224269	0.92123	1.31111	16.0542	0	0	0	0.138012	0	0	0	0	0	0	0
Saliva_25_Day_30_community	0	0	0	0	0	0	0	0	0	0	0.14534	0	0	0	0	0	0	0	0	0	0	0.206383	0	0.235451	0.0668566	0	0	0	0.0465089	0.959247	0	0	0	0	0.156968	0.526132	0.101738	5.30783	0	0	0	0.0436021	0	0	0	0	0	0	0
Saliva_26_Day_30_community	0	0	0	0	0	0	0	0	0	0	0	0	0	0	0	0	0	0	0.0414191	0	0	0	0	0.203494	0.073834	0	0.331352	0	0.0936431	1.64055	0.0540249	0	0	0	0.99946	0.639294	0.642896	34.6858	0	0	0	0.052224	0	0	0	0	0	0	0
Saliva_27_Day_30_community	0	0	0	0	0	0	0	0	0	0	0	0	0	0	0	0	0	0	0	0	0	0	0	0.887031	0.152547	0	0	0	0	4.59335	0	0	0	0	2.14413	0.833357	0	18.3565	0	0	0	0.0593237	0	0	0	0	0	0	0
Saliva_28_Day_30_community	0	0	0	0	0	0	0	0	0	0	0	0	0	0	0.079324	0	0	0	0	0	0	0	0	0.358683	0	0	0	0	0	0	0	0	0	0.237972	0.0517331	0	7.71857	0	0	0	0	0	0	0	0	0	0	0	0
Saliva_29_Day_30_community	0	0	0	0	0	0	0	0	0	0	0	0	0	0	0	0	0	0	0.0311353	0	0	0.0289114	0	0.10675	0.0578228	0	0.175692	0.046703	0.102302	2.29289	0.144557	0.45591	0	0.400311	1.38552	0.429223	3.00011	12.2495	0	0	0	0.0622707	0	0	0	0	0	0	0
Saliva_30_Day_30_community	0	0	0	0	0	0	4.17999	0	0	0	0.244599	0	0	0.268817	0	0	0	0	0	0	0	0	0	0	0	0	0	0	0	4.0371	0	0	0	0	0.658723	0.387484	0.203429	0.297879	0	0	0	0	0	0	0	0	0	0	0
[truncated: 271 more columns]

## Sheet: Table S9 isolated kp metadata
Name	Species (Blast in eHOMD)	Saliva/Nares	Sample #	Starvation Time Point (days)
N9-KP-1	Klebsiella pneumoniae	Nares	9	30
N9-KP-2	Klebsiella pneumoniae	Nares	9	30
N10-KA-1	Klebsiella aerogenes	Nares	9	30
N10-KA-2	Klebsiella aerogenes	Nares	10	30
N10-KA-3	Klebsiella aerogenes	Nares	10	30
N11-KP-1	Klebsiella pneumoniae	Nares	11	30
N11-KP-2	Klebsiella pneumoniae	Nares	11	30
N11-KP-3	Klebsiella pneumoniae	Nares	11	30
N19-4-1	Enterobacter hormaechei	Nares	19	30
N24-KA-1	Klebsiella aerogenes	Nares	24	30
N24-KA-2	Klebsiella aerogenes	Nares	24	30
N24-1-1	Klebsiella aerogenes	Nares	24	30
N25-4-1	Cutibacterium avidum	Nares	25	30
S27-4-1	Klebsiella pneumoniae	Saliva	27	30
S28-3-3	Rothia Kristinae or Kocuria	Saliva	28	30
N30-2-1	Staphylococus warneri	Nares	30	30
S7-2-2	Brucella anthropi	Saliva	7	120
N8-2-1	Excherichia coli/Enterobacter hormaechei	Nares	8	120
N9-2-1	Klebsiella pneumoniae	Nares	9	120
N11-2-1	Klebsiella penumoniae	Nares	11	120
N13-2-1	Staphylococcus lugdunensis	Nares	13	120
S21-2-4	Peptidiphaga spp. (ncbi blast = actinobaculum spp.)	Saliva	21	120
N17-2-2	Bacillus anthracis	Nares	17	120
N18-2-2	Enterobacter hormaechei	Nares	18	120
N19-2-1	Staphylococcus auricularis	Nares	19	120
S24-1-6	Staphylococcus lugdunensis	Saliva	24	120
S24-2-2	Staphylococcus lugdunensis	Saliva	24	120
N24-1-3	Klebsiella aerogenes	Nares	24	120
N25-1-2	Staphylococcus caprae/capitis	Nares	25	120
S26-2-3	Staphylococcus aureus	Saliva	26	120
S27-1-2	Klebsiella pneumoniae	Saliva	27	120
S27-1-3	Klebsiella pneumoniae	Saliva	27	120
S27-1-4	Klebsiella pneumoniae	Saliva	27	120
S27-3-2	Klebsiella pneumoniae	Saliva	27	120
S27-3-3	Klebsiella pneumoniae	Saliva	27	120
S28-3-1	Kocuria/rothia	Saliva	28	120
N28-3-1	Staphylococcus haemolyticus	Nares	28	120
N28-3-2	Staphylococcus lugdunensis	Nares	28	120
N30-3-5	Staphylococcus warneri	Nares	30	120
**Bold/italicized = whole genome sequenced
The -2-1 designation is part of the naming scheme based on dilution that the colony was picked from.

[truncated: 6 more sheets: Table S10 nut poor shi media ge, Table S11 nut poor day 30 genus, Table S12 nutrient rich day 30 , Table S13 amr finder, Table S14 anvio all functions, Tabl S15 Demographic chacteriza]
